# Supplementary material for: Exploring the relationship between environmental DNA concentration and biomass in Asian giant softshell turtle (Pelochelys cantorii)
Source: PeerJ. 2023 Oct 4;11:e16218. doi: 10.7717/peerj.16218 (PMC10559886; doi:10.7717/peerj.16218)
Supplement: Supplemental Information 1 — The relationship between the number of individuals and CT value and the relationship between eDNA degradation days and CT value. The mitochondrial genome sequences of Asian softshell turtles from Zhaoqing, Chaozhou, Qinzhou and Hangzhou. [file peerj-11-16218-s001.xls]

## Sheet: Sample Setup
Block Type	96-Well Block (0.2mL)
Calibration Background is expired	No
Calibration Background performed on	02-14-2022
Calibration Normalization FAM-ROX is expired	No
Calibration Normalization FAM-ROX performed on	02-14-2022
Calibration Normalization VIC-ROX is expired	No
Calibration Normalization VIC-ROX performed on	02-14-2022
Calibration Pure Dye CY5 is expired	Yes
Calibration Pure Dye CY5 performed on	04-09-2020
Calibration Pure Dye FAM is expired	No
Calibration Pure Dye FAM performed on	02-14-2022
Calibration Pure Dye MELTDOCTOR is expired	No
Calibration Pure Dye MELTDOCTOR performed on	02-14-2022
Calibration Pure Dye NED is expired	No
Calibration Pure Dye NED performed on	02-14-2022
Calibration Pure Dye ROX is expired	No
Calibration Pure Dye ROX performed on	02-14-2022
Calibration Pure Dye SYBR is expired	No
Calibration Pure Dye SYBR performed on	02-14-2022
Calibration Pure Dye TAMRA is expired	No
Calibration Pure Dye TAMRA performed on	02-14-2022
Calibration Pure Dye TEXAS RED is expired	Yes
Calibration Pure Dye TEXAS RED performed on	03-05-2021
Calibration Pure Dye VIC is expired	No
Calibration Pure Dye VIC performed on	02-14-2022
Calibration ROI is expired	No
Calibration ROI performed on	02-14-2022
Calibration Uniformity is expired	No
Calibration Uniformity performed on	02-14-2022
Chemistry	TAQMAN
Date Created	2022-06-06 10:26:38 AM CST
Date Modified	2022-06-06 11:24:35 AM CST
Experiment Barcode
Experiment Comment
Experiment File Name	D:\WKK\2022-06-06 102639.eds
Experiment Name	2022-06-06 102639
Experiment Run Start Time	2022-06-06 19:00:51 PM CST
Experiment Run Stop Time	2022-06-06 19:57:28 PM CST
Experiment Type	Standard Curve
Instrument Name	278861247
Instrument Serial Number	278861247
Instrument Type	QuantStudio(TM) 6 Flex System
Passive Reference	ROX
Quantification Cycle Method	Ct
Signal Smoothing On	true
Stage/ Cycle where Analysis is performed	Stage 2, Step 2
User Name
Well	Well Position	Sample Name	Sample Color	Biogroup Name	Biogroup Color	Target Name	Target Color	Task	Reporter	Quencher	Quantity	Comments
1	A1	Sample 1	RGB(176,23,31)			Target 1	RGB(176,23,31)	UNKNOWN	FAM	TAMRA
2	A2	Sample 1	RGB(176,23,31)			Target 1	RGB(176,23,31)	UNKNOWN	FAM	TAMRA
3	A3	Sample 1	RGB(176,23,31)			Target 1	RGB(176,23,31)	UNKNOWN	FAM	TAMRA
4	A4	Sample 1	RGB(176,23,31)			Target 1	RGB(176,23,31)	UNKNOWN	FAM	TAMRA
5	A5	Sample 1	RGB(176,23,31)			Target 1	RGB(176,23,31)	UNKNOWN	FAM	TAMRA
6	A6	Sample 1	RGB(176,23,31)			Target 1	RGB(176,23,31)	UNKNOWN	FAM	TAMRA
7	A7	Sample 1	RGB(176,23,31)			Target 1	RGB(176,23,31)	UNKNOWN	FAM	TAMRA
8	A8	Sample 1	RGB(176,23,31)			Target 1	RGB(176,23,31)	UNKNOWN	FAM	TAMRA
9	A9	Sample 1	RGB(176,23,31)			Target 1	RGB(176,23,31)	UNKNOWN	FAM	TAMRA
10	A10	Sample 1	RGB(176,23,31)			Target 1	RGB(176,23,31)	UNKNOWN	FAM	TAMRA
11	A11	Sample 1	RGB(176,23,31)			Target 1	RGB(176,23,31)	UNKNOWN	FAM	TAMRA
12	A12	Sample 1	RGB(176,23,31)			Target 1	RGB(176,23,31)	UNKNOWN	FAM	TAMRA
13	B1	Sample 1	RGB(176,23,31)			Target 1	RGB(176,23,31)	UNKNOWN	FAM	TAMRA
14	B2	Sample 1	RGB(176,23,31)			Target 1	RGB(176,23,31)	UNKNOWN	FAM	TAMRA
15	B3	Sample 1	RGB(176,23,31)			Target 1	RGB(176,23,31)	UNKNOWN	FAM	TAMRA
16	B4	Sample 1	RGB(176,23,31)			Target 1	RGB(176,23,31)	UNKNOWN	FAM	TAMRA
17	B5	Sample 1	RGB(176,23,31)			Target 1	RGB(176,23,31)	UNKNOWN	FAM	TAMRA
18	B6	Sample 1	RGB(176,23,31)			Target 1	RGB(176,23,31)	UNKNOWN	FAM	TAMRA
19	B7	Sample 1	RGB(176,23,31)			Target 1	RGB(176,23,31)	UNKNOWN	FAM	TAMRA
20	B8	Sample 1	RGB(176,23,31)			Target 1	RGB(176,23,31)	UNKNOWN	FAM	TAMRA
21	B9	Sample 1	RGB(176,23,31)			Target 1	RGB(176,23,31)	UNKNOWN	FAM	TAMRA
22	B10	Sample 1	RGB(176,23,31)			Target 1	RGB(176,23,31)	UNKNOWN	FAM	TAMRA
23	B11	Sample 1	RGB(176,23,31)			Target 1	RGB(176,23,31)	UNKNOWN	FAM	TAMRA
24	B12	Sample 1	RGB(176,23,31)			Target 1	RGB(176,23,31)	UNKNOWN	FAM	TAMRA
25	C1	Sample 1	RGB(176,23,31)			Target 1	RGB(176,23,31)	UNKNOWN	FAM	TAMRA
26	C2	Sample 1	RGB(176,23,31)			Target 1	RGB(176,23,31)	UNKNOWN	FAM	TAMRA
27	C3	Sample 1	RGB(176,23,31)			Target 1	RGB(176,23,31)	UNKNOWN	FAM	TAMRA
28	C4	Sample 1	RGB(176,23,31)			Target 1	RGB(176,23,31)	UNKNOWN	FAM	TAMRA
29	C5	Sample 1	RGB(176,23,31)			Target 1	RGB(176,23,31)	UNKNOWN	FAM	TAMRA
30	C6	Sample 1	RGB(176,23,31)			Target 1	RGB(176,23,31)	UNKNOWN	FAM	TAMRA
31	C7	Sample 1	RGB(176,23,31)			Target 1	RGB(176,23,31)	UNKNOWN	FAM	TAMRA
32	C8	Sample 1	RGB(176,23,31)			Target 1	RGB(176,23,31)	UNKNOWN	FAM	TAMRA
33	C9	Sample 1	RGB(176,23,31)			Target 1	RGB(176,23,31)	UNKNOWN	FAM	TAMRA
34	C10	Sample 1	RGB(176,23,31)			Target 1	RGB(176,23,31)	UNKNOWN	FAM	TAMRA
35	C11	Sample 1	RGB(176,23,31)			Target 1	RGB(176,23,31)	UNKNOWN	FAM	TAMRA
36	C12	Sample 1	RGB(176,23,31)			Target 1	RGB(176,23,31)	UNKNOWN	FAM	TAMRA
37	D1	Sample 1	RGB(176,23,31)			Target 1	RGB(176,23,31)	UNKNOWN	FAM	TAMRA
38	D2	Sample 1	RGB(176,23,31)			Target 1	RGB(176,23,31)	UNKNOWN	FAM	TAMRA
39	D3	Sample 1	RGB(176,23,31)			Target 1	RGB(176,23,31)	UNKNOWN	FAM	TAMRA
40	D4	Sample 1	RGB(176,23,31)			Target 1	RGB(176,23,31)	UNKNOWN	FAM	TAMRA
41	D5	Sample 1	RGB(176,23,31)			Target 1	RGB(176,23,31)	UNKNOWN	FAM	TAMRA
42	D6	Sample 1	RGB(176,23,31)			Target 1	RGB(176,23,31)	UNKNOWN	FAM	TAMRA
43	D7	Sample 1	RGB(176,23,31)			Target 1	RGB(176,23,31)	UNKNOWN	FAM	TAMRA
44	D8	Sample 1	RGB(176,23,31)			Target 1	RGB(176,23,31)	UNKNOWN	FAM	TAMRA
45	D9	Sample 1	RGB(176,23,31)			Target 1	RGB(176,23,31)	UNKNOWN	FAM	TAMRA
46	D10	Sample 1	RGB(176,23,31)			Target 1	RGB(176,23,31)	UNKNOWN	FAM	TAMRA
47	D11	Sample 1	RGB(176,23,31)			Target 1	RGB(176,23,31)	UNKNOWN	FAM	TAMRA
48	D12	Sample 1	RGB(176,23,31)			Target 1	RGB(176,23,31)	UNKNOWN	FAM	TAMRA
49	E1	Sample 1	RGB(176,23,31)			Target 1	RGB(176,23,31)	UNKNOWN	FAM	TAMRA
50	E2	Sample 1	RGB(176,23,31)			Target 1	RGB(176,23,31)	UNKNOWN	FAM	TAMRA
51	E3	Sample 1	RGB(176,23,31)			Target 1	RGB(176,23,31)	UNKNOWN	FAM	TAMRA
52	E4	Sample 1	RGB(176,23,31)			Target 1	RGB(176,23,31)	UNKNOWN	FAM	TAMRA
53	E5	Sample 1	RGB(176,23,31)			Target 1	RGB(176,23,31)	UNKNOWN	FAM	TAMRA
54	E6	Sample 1	RGB(176,23,31)			Target 1	RGB(176,23,31)	UNKNOWN	FAM	TAMRA
55	E7	Sample 1	RGB(176,23,31)			Target 1	RGB(176,23,31)	UNKNOWN	FAM	TAMRA
56	E8	Sample 1	RGB(176,23,31)			Target 1	RGB(176,23,31)	UNKNOWN	FAM	TAMRA
57	E9	Sample 1	RGB(176,23,31)			Target 1	RGB(176,23,31)	UNKNOWN	FAM	TAMRA
58	E10	Sample 1	RGB(176,23,31)			Target 1	RGB(176,23,31)	UNKNOWN	FAM	TAMRA
59	E11	Sample 1	RGB(176,23,31)			Target 1	RGB(176,23,31)	UNKNOWN	FAM	TAMRA
60	E12	Sample 1	RGB(176,23,31)			Target 1	RGB(176,23,31)	UNKNOWN	FAM	TAMRA
61	F1	Sample 1	RGB(176,23,31)			Target 1	RGB(176,23,31)	UNKNOWN	FAM	TAMRA
62	F2	Sample 1	RGB(176,23,31)			Target 1	RGB(176,23,31)	UNKNOWN	FAM	TAMRA
63	F3	Sample 1	RGB(176,23,31)			Target 1	RGB(176,23,31)	UNKNOWN	FAM	TAMRA
64	F4	Sample 1	RGB(176,23,31)			Target 1	RGB(176,23,31)	UNKNOWN	FAM	TAMRA
65	F5	Sample 1	RGB(176,23,31)			Target 1	RGB(176,23,31)	UNKNOWN	FAM	TAMRA
66	F6	Sample 1	RGB(176,23,31)			Target 1	RGB(176,23,31)	UNKNOWN	FAM	TAMRA
67	F7	Sample 1	RGB(176,23,31)			Target 1	RGB(176,23,31)	UNKNOWN	FAM	TAMRA
68	F8	Sample 1	RGB(176,23,31)			Target 1	RGB(176,23,31)	UNKNOWN	FAM	TAMRA
69	F9	Sample 1	RGB(176,23,31)			Target 1	RGB(176,23,31)	UNKNOWN	FAM	TAMRA
70	F10	Sample 1	RGB(176,23,31)			Target 1	RGB(176,23,31)	UNKNOWN	FAM	TAMRA
71	F11	Sample 1	RGB(176,23,31)			Target 1	RGB(176,23,31)	UNKNOWN	FAM	TAMRA
72	F12	Sample 1	RGB(176,23,31)			Target 1	RGB(176,23,31)	UNKNOWN	FAM	TAMRA
73	G1
74	G2
75	G3
76	G4
77	G5
78	G6
79	G7
80	G8
81	G9
82	G10
83	G11
84	G12
85	H1
86	H2
87	H3
88	H4
89	H5
90	H6
91	H7
92	H8
93	H9
94	H10
95	H11
96	H12

## Sheet: Amplification Data
Block Type	96-Well Block (0.2mL)
Calibration Background is expired	No
Calibration Background performed on	02-14-2022
Calibration Normalization FAM-ROX is expired	No
Calibration Normalization FAM-ROX performed on	02-14-2022
Calibration Normalization VIC-ROX is expired	No
Calibration Normalization VIC-ROX performed on	02-14-2022
Calibration Pure Dye CY5 is expired	Yes
Calibration Pure Dye CY5 performed on	04-09-2020
Calibration Pure Dye FAM is expired	No
Calibration Pure Dye FAM performed on	02-14-2022
Calibration Pure Dye MELTDOCTOR is expired	No
Calibration Pure Dye MELTDOCTOR performed on	02-14-2022
Calibration Pure Dye NED is expired	No
Calibration Pure Dye NED performed on	02-14-2022
Calibration Pure Dye ROX is expired	No
Calibration Pure Dye ROX performed on	02-14-2022
Calibration Pure Dye SYBR is expired	No
Calibration Pure Dye SYBR performed on	02-14-2022
Calibration Pure Dye TAMRA is expired	No
Calibration Pure Dye TAMRA performed on	02-14-2022
Calibration Pure Dye TEXAS RED is expired	Yes
Calibration Pure Dye TEXAS RED performed on	03-05-2021
Calibration Pure Dye VIC is expired	No
Calibration Pure Dye VIC performed on	02-14-2022
Calibration ROI is expired	No
Calibration ROI performed on	02-14-2022
Calibration Uniformity is expired	No
Calibration Uniformity performed on	02-14-2022
Chemistry	TAQMAN
Date Created	2022-06-06 10:26:38 AM CST
Date Modified	2022-06-06 11:24:35 AM CST
Experiment Barcode
Experiment Comment
Experiment File Name	D:\WKK\2022-06-06 102639.eds
Experiment Name	2022-06-06 102639
Experiment Run Start Time	2022-06-06 19:00:51 PM CST
Experiment Run Stop Time	2022-06-06 19:57:28 PM CST
Experiment Type	Standard Curve
Instrument Name	278861247
Instrument Serial Number	278861247
Instrument Type	QuantStudio(TM) 6 Flex System
Passive Reference	ROX
Quantification Cycle Method	Ct
Signal Smoothing On	true
Stage/ Cycle where Analysis is performed	Stage 2, Step 2
User Name
Well	Cycle	Target Name	Rn	Delta Rn
1	1	Target 1	0.411969	-0.00566944
1	2	Target 1	0.412373	-0.00557452
1	3	Target 1	0.414212	-0.00404526
1	4	Target 1	0.415965	-0.00260142
1	5	Target 1	0.418041	-0.000834288
1	6	Target 1	0.419869	0.000684087
1	7	Target 1	0.419832	0.000338565
1	8	Target 1	0.419705	-9.81811e-05
1	9	Target 1	0.420394	0.000282193
1	10	Target 1	0.421175	0.000753672
1	11	Target 1	0.422078	0.00134776
1	12	Target 1	0.42222	0.00118025
1	13	Target 1	0.421457	0.000107577
1	14	Target 1	0.42198	0.000321594
1	15	Target 1	0.422397	0.000429664
1	16	Target 1	0.422722	0.00044487
1	17	Target 1	0.423633	0.00104682
1	18	Target 1	0.423802	0.000906432
1	19	Target 1	0.424358	0.00115332
1	20	Target 1	0.424836	0.00132243
1	21	Target 1	0.424393	0.000570281
1	22	Target 1	0.423512	-0.000620047
1	23	Target 1	0.423636	-0.000804815
1	24	Target 1	0.42518	0.000429634
1	25	Target 1	0.425537	0.000477354
1	26	Target 1	0.426264	0.000895308
1	27	Target 1	0.426276	0.000598186
1	28	Target 1	0.426054	6.69958e-05
1	29	Target 1	0.426431	0.000133998
1	30	Target 1	0.426456	-0.000149594
1	31	Target 1	0.42676	-0.00015528
1	32	Target 1	0.427398	0.000173357
1	33	Target 1	0.42752	-1.30204e-05
1	34	Target 1	0.428214	0.000371377
1	35	Target 1	0.427705	-0.000446542
1	36	Target 1	0.427289	-0.00117195
1	37	Target 1	0.427876	-0.00089404
1	38	Target 1	0.428012	-0.00106727
1	39	Target 1	0.428255	-0.001134
1	40	Target 1	0.428836	-0.000862519
2	1	Target 1	0.430854	-0.00504306
2	2	Target 1	0.431162	-0.00504399
2	3	Target 1	0.43298	-0.00353356
2	4	Target 1	0.434448	-0.00237443
2	5	Target 1	0.43448	-0.0026508
2	6	Target 1	0.436051	-0.00138769
2	7	Target 1	0.437409	-0.000337614
2	8	Target 1	0.438856	0.000800292
2	9	Target 1	0.439143	0.000779483
2	10	Target 1	0.439989	0.00131663
2	11	Target 1	0.440529	0.00154911
2	12	Target 1	0.440811	0.00152261
2	13	Target 1	0.441182	0.00158498
2	14	Target 1	0.441498	0.00159278
2	15	Target 1	0.44065	0.000436834
2	16	Target 1	0.440978	0.000456467
2	17	Target 1	0.441153	0.000322945
2	18	Target 1	0.442044	0.000905395
2	19	Target 1	0.442793	0.00134706
2	20	Target 1	0.443391	0.00163673
2	21	Target 1	0.443282	0.00121889
2	22	Target 1	0.4429	0.000529203
2	23	Target 1	0.442168	-0.000511799
2	24	Target 1	0.443033	4.48713e-05
2	25	Target 1	0.443455	0.000158709
2	26	Target 1	0.443553	-5.12848e-05
2	27	Target 1	0.443272	-0.000640811
2	28	Target 1	0.443662	-0.000558921
2	29	Target 1	0.443836	-0.000693188
2	30	Target 1	0.445358	0.000520743
2	31	Target 1	0.445511	0.000365377
2	32	Target 1	0.445314	-0.000139899
2	33	Target 1	0.444994	-0.000768377
2	34	Target 1	0.444931	-0.00113996
2	35	Target 1	0.446186	-0.000192669
2	36	Target 1	0.447491	0.000803794
2	37	Target 1	0.446518	-0.000477623
2	38	Target 1	0.446099	-0.00120496
2	39	Target 1	0.446383	-0.00122934
2	40	Target 1	0.445656	-0.00226397
3	1	Target 1	0.434192	-0.00677179
3	2	Target 1	0.434755	-0.00661836
3	3	Target 1	0.437311	-0.00447121
3	4	Target 1	0.439584	-0.00260813
3	5	Target 1	0.441939	-0.000662263
3	6	Target 1	0.442214	-0.000796867
3	7	Target 1	0.443908	0.00048703
3	8	Target 1	0.445515	0.00168468
3	9	Target 1	0.44508	0.000839857
3	10	Target 1	0.445178	0.000528734
3	11	Target 1	0.446286	0.00122722
3	12	Target 1	0.446523	0.0010548
3	13	Target 1	0.446396	0.000517836
3	14	Target 1	0.447677	0.00138912
3	15	Target 1	0.448037	0.0013399
3	16	Target 1	0.448131	0.00102383
3	17	Target 1	0.449187	0.00167097
3	18	Target 1	0.449725	0.00179913
3	19	Target 1	0.449032	0.000696581
3	20	Target 1	0.448526	-0.000219321
3	21	Target 1	0.448853	-0.000301175
3	22	Target 1	0.449385	-0.000178883
3	23	Target 1	0.449785	-0.000188466
3	24	Target 1	0.4504	1.62896e-05
3	25	Target 1	0.450437	-0.000355392
3	26	Target 1	0.451014	-0.000188277
3	27	Target 1	0.45121	-0.000401976
3	28	Target 1	0.451546	-0.000475902
3	29	Target 1	0.451652	-0.000779038
3	30	Target 1	0.451446	-0.00139447
3	31	Target 1	0.452553	-0.000696817
3	32	Target 1	0.45296	-0.000699695
3	33	Target 1	0.454378	0.000308472
3	34	Target 1	0.454498	1.89554e-05
3	35	Target 1	0.454703	-0.000185535
3	36	Target 1	0.456252	0.000953791
3	37	Target 1	0.460076	0.00436802
3	38	Target 1	0.465691	0.00957366
3	39	Target 1	0.476403	0.0198764
3	40	Target 1	0.48968	0.0327439
4	1	Target 1	0.408942	-0.00672937
4	2	Target 1	0.41005	-0.00648876
4	3	Target 1	0.413079	-0.00432863
4	4	Target 1	0.415742	-0.00253338
4	5	Target 1	0.417773	-0.0013708
4	6	Target 1	0.420128	0.000116631
4	7	Target 1	0.421545	0.000665254
4	8	Target 1	0.422678	0.000929594
4	9	Target 1	0.424159	0.00154289
4	10	Target 1	0.425555	0.00206999
4	11	Target 1	0.426206	0.00185288
4	12	Target 1	0.426816	0.00159547
4	13	Target 1	0.427586	0.00149681
4	14	Target 1	0.428218	0.00126095
4	15	Target 1	0.42929	0.00146458
4	16	Target 1	0.429507	0.000813693
4	17	Target 1	0.43062	0.00105792
4	18	Target 1	0.431054	0.000624135
4	19	Target 1	0.431368	6.97745e-05
4	20	Target 1	0.431521	-0.000644922
4	21	Target 1	0.431602	-0.00143219
4	22	Target 1	0.432613	-0.00128983
4	23	Target 1	0.432598	-0.00217273
4	24	Target 1	0.433232	-0.00240681
4	25	Target 1	0.435323	-0.0011842
4	26	Target 1	0.43694	-0.000435665
4	27	Target 1	0.440482	0.00223858
4	28	Target 1	0.445353	0.00624126
4	29	Target 1	0.452411	0.0124311
4	30	Target 1	0.467588	0.0267403
4	31	Target 1	0.491375	0.0496588
4	32	Target 1	0.52281	0.0802259
4	33	Target 1	0.560429	0.116976
4	34	Target 1	0.597818	0.153497
4	35	Target 1	0.627955	0.182766
4	36	Target 1	0.648128	0.202071
4	37	Target 1	0.662321	0.215396
4	38	Target 1	0.671632	0.223839
4	39	Target 1	0.67896	0.230298
4	40	Target 1	0.684204	0.234674
5	1	Target 1	0.453224	0.0075702
5	2	Target 1	0.454007	0.00626534
5	3	Target 1	0.45524	0.00541136
5	4	Target 1	0.456852	0.0049353
5	5	Target 1	0.458316	0.00431196
5	6	Target 1	0.459421	0.0033293
5	7	Target 1	0.459441	0.00126248
5	8	Target 1	0.459703	-0.000563796
5	9	Target 1	0.460357	-0.00199674
5	10	Target 1	0.460805	-0.00363661
5	11	Target 1	0.462099	-0.0044295
5	12	Target 1	0.462286	-0.00633001
5	13	Target 1	0.463225	-0.00747859
5	14	Target 1	0.464983	-0.00780826
5	15	Target 1	0.468654	-0.00622488
5	16	Target 1	0.47159	-0.0053762
5	17	Target 1	0.475795	-0.00325885
5	18	Target 1	0.48897	0.00782923
5	19	Target 1	0.49144	0.00821157
5	20	Target 1	0.490627	0.00531056
5	21	Target 1	0.491135	0.0037311
5	22	Target 1	0.492915	0.00342414
5	23	Target 1	0.493384	0.00180549
5	24	Target 1	0.493376	-0.000290349
5	25	Target 1	0.494063	-0.00169063
5	26	Target 1	0.496809	-0.00103221
5	27	Target 1	0.499226	-0.000702049
5	28	Target 1	0.503272	0.00125618
5	29	Target 1	0.510726	0.00662281
5	30	Target 1	0.525292	0.0191014
5	31	Target 1	0.546459	0.038181
5	32	Target 1	0.577233	0.0668677
5	33	Target 1	0.613526	0.101072
5	34	Target 1	0.648297	0.133756
5	35	Target 1	0.678726	0.162098
5	36	Target 1	0.699675	0.180959
5	37	Target 1	0.713242	0.192439
5	38	Target 1	0.723418	0.200528
5	39	Target 1	0.730219	0.205241
5	40	Target 1	0.735321	0.208256
6	1	Target 1	0.394587	-0.00325494
6	2	Target 1	0.394719	-0.00351187
6	3	Target 1	0.396301	-0.00232044
6	4	Target 1	0.397529	-0.00148249
6	5	Target 1	0.398636	-0.000764583
6	6	Target 1	0.399902	0.000111631
6	7	Target 1	0.40134	0.00115918
6	8	Target 1	0.401462	0.00089161
6	9	Target 1	0.401847	0.000886838
6	10	Target 1	0.402505	0.00115437
6	11	Target 1	0.403103	0.00136337
6	12	Target 1	0.40295	0.000819683
6	13	Target 1	0.403035	0.000514832
6	14	Target 1	0.403138	0.000228308
6	15	Target 1	0.403709	0.000409861
6	16	Target 1	0.403967	0.000277654
6	17	Target 1	0.404534	0.000454944
6	18	Target 1	0.404361	-0.000108323
6	19	Target 1	0.404257	-0.000602062
6	20	Target 1	0.404652	-0.000596701
6	21	Target 1	0.405438	-0.000200542
6	22	Target 1	0.405354	-0.000674522
6	23	Target 1	0.404646	-0.00177253
6	24	Target 1	0.405271	-0.00153695
6	25	Target 1	0.406094	-0.00110401
6	26	Target 1	0.407787	0.000199089
6	27	Target 1	0.410669	0.00269178
6	28	Target 1	0.414634	0.00626615
6	29	Target 1	0.421649	0.0128913
6	30	Target 1	0.435224	0.0260772
6	31	Target 1	0.454644	0.0451067
6	32	Target 1	0.482156	0.0722291
6	33	Target 1	0.514985	0.104669
6	34	Target 1	0.547804	0.137097
6	35	Target 1	0.574443	0.163346
6	36	Target 1	0.594343	0.182857
6	37	Target 1	0.606545	0.194669
6	38	Target 1	0.614973	0.202707
6	39	Target 1	0.621789	0.209133
6	40	Target 1	0.626233	0.213187
7	1	Target 1	0.516803	-0.000925151
7	2	Target 1	0.516824	-0.00134962
7	3	Target 1	0.517784	-0.000834905
7	4	Target 1	0.519105	4.04205e-05
7	5	Target 1	0.519709	0.000198583
7	6	Target 1	0.519116	-0.000840055
7	7	Target 1	0.520905	0.000503763
7	8	Target 1	0.521876	0.00102867
7	9	Target 1	0.522276	0.000983644
7	10	Target 1	0.522651	0.000912329
7	11	Target 1	0.522717	0.000533097
7	12	Target 1	0.522963	0.00033393
7	13	Target 1	0.522137	-0.00093824
7	14	Target 1	0.522333	-0.00118753
7	15	Target 1	0.524507	0.000541211
7	16	Target 1	0.524836	0.00042412
7	17	Target 1	0.524708	-0.000148947
7	18	Target 1	0.525088	-0.000215195
7	19	Target 1	0.525195	-0.000553182
7	20	Target 1	0.525367	-0.00082751
7	21	Target 1	0.52552	-0.00111954
7	22	Target 1	0.525721	-0.00136419
7	23	Target 1	0.527004	-0.000526828
7	24	Target 1	0.527461	-0.000515054
7	25	Target 1	0.529106	0.000683567
7	26	Target 1	0.531755	0.00288784
7	27	Target 1	0.536295	0.00698152
7	28	Target 1	0.546249	0.0164905
7	29	Target 1	0.561512	0.0313079
7	30	Target 1	0.584649	0.0539991
7	31	Target 1	0.620113	0.0890172
7	32	Target 1	0.662965	0.131424
7	33	Target 1	0.703467	0.171481
7	34	Target 1	0.737201	0.204769
7	35	Target 1	0.763017	0.230139
7	36	Target 1	0.778608	0.245284
7	37	Target 1	0.790968	0.257199
7	38	Target 1	0.799173	0.264959
7	39	Target 1	0.804536	0.269876
7	40	Target 1	0.808777	0.273672
8	1	Target 1	0.457853	-0.00400224
8	2	Target 1	0.457866	-0.00451507
8	3	Target 1	0.46119	-0.00171567
8	4	Target 1	0.462829	-0.000601046
8	5	Target 1	0.462071	-0.00188417
8	6	Target 1	0.463591	-0.000889209
8	7	Target 1	0.465906	0.000900999
8	8	Target 1	0.467939	0.00240966
8	9	Target 1	0.467111	0.00105585
8	10	Target 1	0.467166	0.00058695
8	11	Target 1	0.46794	0.000835723
8	12	Target 1	0.468156	0.000527043
8	13	Target 1	0.46917	0.00101578
8	14	Target 1	0.469748	0.00106926
8	15	Target 1	0.469686	0.000482348
8	16	Target 1	0.470302	0.000573616
8	17	Target 1	0.470053	-0.000200606
8	18	Target 1	0.469697	-0.00108188
8	19	Target 1	0.470358	-0.00094552
8	20	Target 1	0.470521	-0.0013071
8	21	Target 1	0.471489	-0.000864491
8	22	Target 1	0.472639	-0.000238988
8	23	Target 1	0.472449	-0.000953575
8	24	Target 1	0.472829	-0.00109864
8	25	Target 1	0.474919	0.000466919
8	26	Target 1	0.476834	0.00185673
8	27	Target 1	0.482104	0.00660163
8	28	Target 1	0.490511	0.0144835
8	29	Target 1	0.504482	0.0279305
8	30	Target 1	0.526733	0.0496566
8	31	Target 1	0.559591	0.0819896
8	32	Target 1	0.597306	0.119179
8	33	Target 1	0.635792	0.157141
8	34	Target 1	0.66843	0.189253
8	35	Target 1	0.690841	0.21114
8	36	Target 1	0.705566	0.22534
8	37	Target 1	0.716365	0.235614
8	38	Target 1	0.724726	0.24345
8	39	Target 1	0.729945	0.248145
8	40	Target 1	0.732776	0.25045
9	1	Target 1	0.446531	-0.00306642
9	2	Target 1	0.446777	-0.00324439
9	3	Target 1	0.449127	-0.00131777
9	4	Target 1	0.44952	-0.00134849
9	5	Target 1	0.451385	9.28852e-05
9	6	Target 1	0.452774	0.00105933
9	7	Target 1	0.453254	0.00111531
9	8	Target 1	0.453659	0.00109711
9	9	Target 1	0.453966	0.000980507
9	10	Target 1	0.454256	0.000846915
9	11	Target 1	0.454529	0.000696843
9	12	Target 1	0.455229	0.000973361
9	13	Target 1	0.454675	-4.29238e-06
9	14	Target 1	0.453887	-0.00121619
9	15	Target 1	0.454493	-0.00103382
9	16	Target 1	0.455279	-0.000671262
9	17	Target 1	0.455914	-0.000459415
9	18	Target 1	0.456512	-0.000284463
9	19	Target 1	0.456663	-0.000557827
9	20	Target 1	0.456679	-0.000964319
9	21	Target 1	0.457216	-0.000850998
9	22	Target 1	0.457675	-0.000815432
9	23	Target 1	0.4584	-0.00051382
9	24	Target 1	0.458981	-0.00035678
9	25	Target 1	0.459969	0.000208165
9	26	Target 1	0.463509	0.00332446
9	27	Target 1	0.468096	0.00748827
9	28	Target 1	0.477028	0.0159961
9	29	Target 1	0.491824	0.0303686
9	30	Target 1	0.51594	0.0540616
9	31	Target 1	0.547246	0.0849443
9	32	Target 1	0.584108	0.121382
9	33	Target 1	0.620584	0.157435
9	34	Target 1	0.651655	0.188082
9	35	Target 1	0.671895	0.207899
9	36	Target 1	0.686005	0.221586
9	37	Target 1	0.696775	0.231932
9	38	Target 1	0.703291	0.238024
9	39	Target 1	0.708168	0.242478
9	40	Target 1	0.711016	0.244903
10	1	Target 1	0.446423	-0.00148977
10	2	Target 1	0.446491	-0.00177349
10	3	Target 1	0.447794	-0.000822147
10	4	Target 1	0.448274	-0.000694
10	5	Target 1	0.449326	5.90458e-06
10	6	Target 1	0.450491	0.000818969
10	7	Target 1	0.45059	0.000566123
10	8	Target 1	0.450403	2.77407e-05
10	9	Target 1	0.450025	-0.000702807
10	10	Target 1	0.450832	-0.000247251
10	11	Target 1	0.452578	0.00114648
10	12	Target 1	0.452533	0.000750465
10	13	Target 1	0.451822	-0.000312557
10	14	Target 1	0.452495	8.29152e-06
10	15	Target 1	0.452536	-0.00030252
10	16	Target 1	0.453551	0.000360787
10	17	Target 1	0.454487	0.000944612
10	18	Target 1	0.454076	0.000181818
10	19	Target 1	0.453924	-0.000321814
10	20	Target 1	0.454553	-4.41786e-05
10	21	Target 1	0.454641	-0.000308051
10	22	Target 1	0.454496	-0.000805336
10	23	Target 1	0.454648	-0.00100501
10	24	Target 1	0.455327	-0.00067755
10	25	Target 1	0.456352	-4.58635e-06
10	26	Target 1	0.458145	0.00143662
10	27	Target 1	0.46257	0.00550952
10	28	Target 1	0.470403	0.012991
10	29	Target 1	0.4836	0.0258367
10	30	Target 1	0.502215	0.0440991
10	31	Target 1	0.530339	0.0718713
10	32	Target 1	0.567187	0.108368
10	33	Target 1	0.606376	0.147205
10	34	Target 1	0.63855	0.179028
10	35	Target 1	0.662352	0.202477
10	36	Target 1	0.679631	0.219405
10	37	Target 1	0.691294	0.230716
10	38	Target 1	0.698738	0.237808
10	39	Target 1	0.703313	0.242031
10	40	Target 1	0.707305	0.245671
11	1	Target 1	0.434707	-0.00364675
11	2	Target 1	0.434465	-0.00440793
11	3	Target 1	0.437118	-0.00227513
11	4	Target 1	0.439708	-0.000204713
11	5	Target 1	0.441078	0.000645274
11	6	Target 1	0.442593	0.00164088
11	7	Target 1	0.442651	0.00117891
11	8	Target 1	0.44337	0.0013784
11	9	Target 1	0.443541	0.00103006
11	10	Target 1	0.443469	0.000438303
11	11	Target 1	0.443237	-0.000313376
11	12	Target 1	0.443443	-0.000627587
11	13	Target 1	0.445273	0.000682727
11	14	Target 1	0.445714	0.000604312
11	15	Target 1	0.445506	-0.000124329
11	16	Target 1	0.445674	-0.000475495
11	17	Target 1	0.446109	-0.000560198
11	18	Target 1	0.446019	-0.00116978
11	19	Target 1	0.446016	-0.00169332
11	20	Target 1	0.446193	-0.00203528
11	21	Target 1	0.447743	-0.0010052
11	22	Target 1	0.448445	-0.000822721
11	23	Target 1	0.448134	-0.00165415
11	24	Target 1	0.449573	-0.000734337
11	25	Target 1	0.450836	8.95812e-06
11	26	Target 1	0.45285	0.00150324
11	27	Target 1	0.456452	0.00458456
11	28	Target 1	0.46252	0.0101337
11	29	Target 1	0.47379	0.0208835
11	30	Target 1	0.493732	0.0403056
11	31	Target 1	0.521529	0.0675835
11	32	Target 1	0.556856	0.10239
11	33	Target 1	0.594664	0.139679
11	34	Target 1	0.626876	0.171371
11	35	Target 1	0.650786	0.194761
11	36	Target 1	0.665352	0.208807
11	37	Target 1	0.676738	0.219673
11	38	Target 1	0.684783	0.227199
11	39	Target 1	0.6896	0.231496
11	40	Target 1	0.693522	0.234899
12	1	Target 1	0.460749	-0.00293067
12	2	Target 1	0.461501	-0.00260712
12	3	Target 1	0.461417	-0.00311898
12	4	Target 1	0.46334	-0.00162359
12	5	Target 1	0.46454	-0.000851
12	6	Target 1	0.465336	-0.000483066
12	7	Target 1	0.466936	0.000688875
12	8	Target 1	0.468434	0.00175919
12	9	Target 1	0.468804	0.00170119
12	10	Target 1	0.469674	0.00214312
12	11	Target 1	0.469653	0.00169373
12	12	Target 1	0.469474	0.00108751
12	13	Target 1	0.469953	0.00113886
12	14	Target 1	0.469915	0.000672625
12	15	Target 1	0.469771	0.000100892
12	16	Target 1	0.469216	-0.00088256
12	17	Target 1	0.469281	-0.00124508
12	18	Target 1	0.471099	0.000145311
12	19	Target 1	0.471767	0.000385035
12	20	Target 1	0.471368	-0.000442342
12	21	Target 1	0.470512	-0.00172632
12	22	Target 1	0.471489	-0.00117728
12	23	Target 1	0.472023	-0.00107095
12	24	Target 1	0.472598	-0.000923493
12	25	Target 1	0.473584	-0.000365926
12	26	Target 1	0.476772	0.00239424
12	27	Target 1	0.482115	0.00730932
12	28	Target 1	0.48973	0.0144969
12	29	Target 1	0.502012	0.0263512
12	30	Target 1	0.522229	0.0461397
12	31	Target 1	0.551969	0.0754524
12	32	Target 1	0.588923	0.111979
12	33	Target 1	0.627267	0.149894
12	34	Target 1	0.660049	0.182248
12	35	Target 1	0.682955	0.204727
12	36	Target 1	0.697877	0.21922
12	37	Target 1	0.708137	0.229053
12	38	Target 1	0.71568	0.236168
12	39	Target 1	0.7216	0.24166
12	40	Target 1	0.725552	0.245184
13	1	Target 1	0.434913	-0.00400873
13	2	Target 1	0.435852	-0.0034548
13	3	Target 1	0.43692	-0.0027712
13	4	Target 1	0.438099	-0.00197664
13	5	Target 1	0.438906	-0.00155512
13	6	Target 1	0.439233	-0.00161237
13	7	Target 1	0.440485	-0.00074525
13	8	Target 1	0.441704	8.9658e-05
13	9	Target 1	0.442175	0.000175306
13	10	Target 1	0.442368	-1.56113e-05
13	11	Target 1	0.442434	-0.000334232
13	12	Target 1	0.443339	0.000185815
13	13	Target 1	0.444392	0.000854546
13	14	Target 1	0.445061	0.00113901
13	15	Target 1	0.444897	0.000589953
13	16	Target 1	0.446178	0.00148676
13	17	Target 1	0.446962	0.00188611
13	18	Target 1	0.447897	0.0024359
13	19	Target 1	0.44792	0.00207472
13	20	Target 1	0.447932	0.00170222
13	21	Target 1	0.447387	0.000771784
13	22	Target 1	0.446569	-0.000430862
13	23	Target 1	0.447509	0.000124679
13	24	Target 1	0.448687	0.000918758
13	25	Target 1	0.448494	0.000341126
13	26	Target 1	0.449324	0.000786249
13	27	Target 1	0.449774	0.000850947
13	28	Target 1	0.449456	0.000149098
13	29	Target 1	0.450258	0.000566327
13	30	Target 1	0.449825	-0.000251274
13	31	Target 1	0.449606	-0.000855073
13	32	Target 1	0.450503	-0.000342774
13	33	Target 1	0.451183	-4.71392e-05
13	34	Target 1	0.451178	-0.000436868
13	35	Target 1	0.451089	-0.000911056
13	36	Target 1	0.451431	-0.000953439
13	37	Target 1	0.451422	-0.00134737
13	38	Target 1	0.451565	-0.00158824
13	39	Target 1	0.452584	-0.000954434
13	40	Target 1	0.452935	-0.000988025
14	1	Target 1	0.458677	-0.00673183
14	2	Target 1	0.459217	-0.00638683
14	3	Target 1	0.461082	-0.00471618
14	4	Target 1	0.463104	-0.00288965
14	5	Target 1	0.464592	-0.00159547
14	6	Target 1	0.465678	-0.000704484
14	7	Target 1	0.465892	-0.000685309
14	8	Target 1	0.46671	-6.12647e-05
14	9	Target 1	0.467882	0.000915191
14	10	Target 1	0.46923	0.00206894
14	11	Target 1	0.46915	0.00179403
14	12	Target 1	0.469157	0.00160706
14	13	Target 1	0.469204	0.00145946
14	14	Target 1	0.470053	0.0021134
14	15	Target 1	0.470036	0.00190208
14	16	Target 1	0.469275	0.000946724
14	17	Target 1	0.469186	0.000662184
14	18	Target 1	0.469417	0.000698586
14	19	Target 1	0.469638	0.000725778
14	20	Target 1	0.469925	0.000817374
14	21	Target 1	0.469267	-3.52578e-05
14	22	Target 1	0.468863	-0.000633228
14	23	Target 1	0.469238	-0.000452911
14	24	Target 1	0.469361	-0.000524364
14	25	Target 1	0.469518	-0.000562171
14	26	Target 1	0.4708	0.000524584
14	27	Target 1	0.470805	0.000335024
14	28	Target 1	0.471286	0.000622123
14	29	Target 1	0.471424	0.000565452
14	30	Target 1	0.471205	0.000151898
14	31	Target 1	0.470867	-0.000381521
14	32	Target 1	0.470687	-0.000755408
14	33	Target 1	0.471259	-0.000378485
14	34	Target 1	0.471625	-0.000206632
14	35	Target 1	0.47124	-0.000786125
14	36	Target 1	0.471996	-0.00022553
14	37	Target 1	0.472376	-4.00573e-05
14	38	Target 1	0.471508	-0.00110259
14	39	Target 1	0.471632	-0.00117326
14	40	Target 1	0.473734	0.000733799
15	1	Target 1	0.440754	-0.00666294
15	2	Target 1	0.440479	-0.0072775
15	3	Target 1	0.442629	-0.00546757
15	4	Target 1	0.444573	-0.00386376
15	5	Target 1	0.44619	-0.00258721
15	6	Target 1	0.447825	-0.00129236
15	7	Target 1	0.449923	0.000466004
15	8	Target 1	0.450671	0.00087361
15	9	Target 1	0.45139	0.00125332
15	10	Target 1	0.452387	0.00191013
15	11	Target 1	0.452341	0.00152431
15	12	Target 1	0.452177	0.00102038
15	13	Target 1	0.452518	0.00102068
15	14	Target 1	0.452425	0.000588036
15	15	Target 1	0.452998	0.000820464
15	16	Target 1	0.453111	0.000593488
15	17	Target 1	0.454075	0.00121779
15	18	Target 1	0.455234	0.00203711
15	19	Target 1	0.45565	0.0021126
15	20	Target 1	0.455415	0.00153756
15	21	Target 1	0.454727	0.00050938
15	22	Target 1	0.454438	-0.000118735
15	23	Target 1	0.454953	5.58753e-05
15	24	Target 1	0.455816	0.000578458
15	25	Target 1	0.456312	0.000734442
15	26	Target 1	0.457383	0.00146621
15	27	Target 1	0.45729	0.00103291
15	28	Target 1	0.457682	0.00108491
15	29	Target 1	0.457595	0.000657696
15	30	Target 1	0.457576	0.000298249
15	31	Target 1	0.457229	-0.000387921
15	32	Target 1	0.456639	-0.00131796
15	33	Target 1	0.456546	-0.00175171
15	34	Target 1	0.457651	-0.000986236
15	35	Target 1	0.458204	-0.000773091
15	36	Target 1	0.458311	-0.00100618
15	37	Target 1	0.458432	-0.00122579
15	38	Target 1	0.458519	-0.00147831
15	39	Target 1	0.459201	-0.00113677
15	40	Target 1	0.459172	-0.00150546
16	1	Target 1	0.422575	-0.00693522
16	2	Target 1	0.422575	-0.00753799
16	3	Target 1	0.425495	-0.00522071
16	4	Target 1	0.428104	-0.00321461
16	5	Target 1	0.429626	-0.00229526
16	6	Target 1	0.43226	-0.000264735
16	7	Target 1	0.434536	0.00140861
16	8	Target 1	0.436199	0.00246845
16	9	Target 1	0.436451	0.00211781
16	10	Target 1	0.436539	0.00160262
16	11	Target 1	0.438573	0.00303374
16	12	Target 1	0.438481	0.00233828
16	13	Target 1	0.438335	0.00158938
16	14	Target 1	0.438688	0.00133905
16	15	Target 1	0.43937	0.00141866
16	16	Target 1	0.439667	0.00111272
16	17	Target 1	0.439947	0.00078967
16	18	Target 1	0.439745	-1.58783e-05
16	19	Target 1	0.439305	-0.00105794
16	20	Target 1	0.440051	-0.000915863
16	21	Target 1	0.440356	-0.00121364
16	22	Target 1	0.440502	-0.00167014
16	23	Target 1	0.440805	-0.00197051
16	24	Target 1	0.441808	-0.0015699
16	25	Target 1	0.442844	-0.00113693
16	26	Target 1	0.444517	-6.75208e-05
16	27	Target 1	0.446582	0.00139465
16	28	Target 1	0.451006	0.0052157
16	29	Target 1	0.458155	0.0117621
16	30	Target 1	0.471054	0.0240579
16	31	Target 1	0.489641	0.0420418
16	32	Target 1	0.517211	0.0690084
16	33	Target 1	0.552435	0.103629
16	34	Target 1	0.589386	0.139977
16	35	Target 1	0.620586	0.170575
16	36	Target 1	0.642905	0.192291
16	37	Target 1	0.657766	0.206549
16	38	Target 1	0.667199	0.215379
16	39	Target 1	0.674215	0.221792
16	40	Target 1	0.678497	0.225471
17	1	Target 1	0.483311	0.000992249
17	2	Target 1	0.483382	0.000834534
17	3	Target 1	0.483591	0.000814327
17	4	Target 1	0.48352	0.00051368
17	5	Target 1	0.48431	0.00107405
17	6	Target 1	0.484369	0.000904267
17	7	Target 1	0.484629	0.000935141
17	8	Target 1	0.484956	0.00103247
17	9	Target 1	0.484447	0.000294896
17	10	Target 1	0.484272	-0.00010997
17	11	Target 1	0.484516	-9.5129e-05
17	12	Target 1	0.485014	0.000173538
17	13	Target 1	0.485816	0.000746725
17	14	Target 1	0.485593	0.000294146
17	15	Target 1	0.484275	-0.00125313
17	16	Target 1	0.484487	-0.00127024
17	17	Target 1	0.485267	-0.000719106
17	18	Target 1	0.484536	-0.00168014
17	19	Target 1	0.484302	-0.00214312
17	20	Target 1	0.483876	-0.0027986
17	21	Target 1	0.484269	-0.002634
17	22	Target 1	0.48555	-0.00158275
17	23	Target 1	0.485526	-0.00183572
17	24	Target 1	0.486554	-0.00103731
17	25	Target 1	0.486921	-0.000899091
17	26	Target 1	0.488258	0.000208363
17	27	Target 1	0.492071	0.00379203
17	28	Target 1	0.495783	0.00727467
17	29	Target 1	0.501139	0.0124014
17	30	Target 1	0.513938	0.0249713
17	31	Target 1	0.534494	0.045298
17	32	Target 1	0.565255	0.0758301
17	33	Target 1	0.602044	0.11239
17	34	Target 1	0.639679	0.149796
17	35	Target 1	0.672561	0.182449
17	36	Target 1	0.69641	0.206068
17	37	Target 1	0.712636	0.222065
17	38	Target 1	0.721848	0.231047
17	39	Target 1	0.728866	0.237836
17	40	Target 1	0.732772	0.241513
18	1	Target 1	0.447899	-0.00229036
18	2	Target 1	0.448822	-0.00201037
18	3	Target 1	0.44915	-0.00232419
18	4	Target 1	0.451906	-0.000210045
18	5	Target 1	0.453248	0.00048977
18	6	Target 1	0.453054	-0.000346097
18	7	Target 1	0.454438	0.000395293
18	8	Target 1	0.455043	0.000358485
18	9	Target 1	0.456683	0.00135629
18	10	Target 1	0.457112	0.00114306
18	11	Target 1	0.458005	0.00139411
18	12	Target 1	0.458752	0.00149809
18	13	Target 1	0.45859	0.000694703
18	14	Target 1	0.458836	0.000298181
18	15	Target 1	0.459186	6.02691e-06
18	16	Target 1	0.459764	-5.85569e-05
18	17	Target 1	0.45993	-0.000534353
18	18	Target 1	0.460747	-0.000359773
18	19	Target 1	0.461122	-0.000626298
18	20	Target 1	0.46127	-0.0011212
18	21	Target 1	0.461107	-0.00192565
18	22	Target 1	0.461757	-0.00191818
18	23	Target 1	0.463066	-0.0012512
18	24	Target 1	0.463727	-0.0012324
18	25	Target 1	0.464004	-0.00159724
18	26	Target 1	0.466053	-0.00019111
18	27	Target 1	0.468356	0.00146989
18	28	Target 1	0.47212	0.0045924
18	29	Target 1	0.479412	0.0112415
18	30	Target 1	0.492622	0.0238102
18	31	Target 1	0.511412	0.0419576
18	32	Target 1	0.541317	0.0712206
18	33	Target 1	0.577848	0.10711
18	34	Target 1	0.616127	0.144746
18	35	Target 1	0.649825	0.177802
18	36	Target 1	0.67147	0.198805
18	37	Target 1	0.686596	0.213288
18	38	Target 1	0.696598	0.222649
18	39	Target 1	0.704829	0.230237
18	40	Target 1	0.710504	0.23527
19	1	Target 1	0.44869	-0.00109229
19	2	Target 1	0.448361	-0.00181389
19	3	Target 1	0.450232	-0.000335819
19	4	Target 1	0.45041	-0.000550428
19	5	Target 1	0.451243	-0.000109744
19	6	Target 1	0.452505	0.000758752
19	7	Target 1	0.453322	0.00118305
19	8	Target 1	0.452922	0.000390569
19	9	Target 1	0.452749	-0.000174814
19	10	Target 1	0.453164	-0.000152941
19	11	Target 1	0.453625	-8.44584e-05
19	12	Target 1	0.454106	3.03848e-06
19	13	Target 1	0.45433	-0.000165586
19	14	Target 1	0.455514	0.00062617
19	15	Target 1	0.456529	0.00124802
19	16	Target 1	0.457001	0.00132774
19	17	Target 1	0.456447	0.000380412
19	18	Target 1	0.455659	-0.000799972
19	19	Target 1	0.455454	-0.00139796
19	20	Target 1	0.455879	-0.00136583
19	21	Target 1	0.455659	-0.00197866
19	22	Target 1	0.455831	-0.00219914
19	23	Target 1	0.457218	-0.001205
19	24	Target 1	0.457954	-0.000861202
19	25	Target 1	0.459849	0.000640177
19	26	Target 1	0.4605	0.000898411
19	27	Target 1	0.463919	0.00392522
19	28	Target 1	0.468484	0.00809769
19	29	Target 1	0.477669	0.0168896
19	30	Target 1	0.49596	0.0347873
19	31	Target 1	0.519749	0.0581841
19	32	Target 1	0.551706	0.0897477
19	33	Target 1	0.587239	0.124888
19	34	Target 1	0.623116	0.160372
19	35	Target 1	0.651912	0.188776
19	36	Target 1	0.671524	0.207995
19	37	Target 1	0.685493	0.221571
19	38	Target 1	0.694477	0.230162
19	39	Target 1	0.699877	0.23517
19	40	Target 1	0.703989	0.238889
20	1	Target 1	0.431891	-0.0089053
20	2	Target 1	0.433381	-0.0081602
20	3	Target 1	0.437804	-0.00448206
20	4	Target 1	0.440651	-0.00238007
20	5	Target 1	0.443296	-0.000480314
20	6	Target 1	0.44496	0.000439241
20	7	Target 1	0.445697	0.000430989
20	8	Target 1	0.446863	0.000851832
20	9	Target 1	0.448373	0.00161686
20	10	Target 1	0.449894	0.00239363
20	11	Target 1	0.450125	0.00187955
20	12	Target 1	0.450287	0.00129662
20	13	Target 1	0.452099	0.00236328
20	14	Target 1	0.452599	0.00211899
20	15	Target 1	0.452323	0.00109803
20	16	Target 1	0.452171	0.00020104
20	17	Target 1	0.452929	0.000213501
20	18	Target 1	0.452572	-0.000887989
20	19	Target 1	0.452817	-0.00138756
20	20	Target 1	0.453231	-0.00171899
20	21	Target 1	0.45324	-0.00245507
20	22	Target 1	0.455292	-0.00114728
20	23	Target 1	0.455967	-0.00121699
20	24	Target 1	0.457418	-0.000511265
20	25	Target 1	0.458338	-0.000336321
20	26	Target 1	0.459462	4.29768e-05
20	27	Target 1	0.462221	0.00205738
20	28	Target 1	0.466828	0.00591887
20	29	Target 1	0.474883	0.0132287
20	30	Target 1	0.489544	0.0271455
20	31	Target 1	0.510885	0.0477416
20	32	Target 1	0.543333	0.0794445
20	33	Target 1	0.580845	0.116211
20	34	Target 1	0.617484	0.152105
20	35	Target 1	0.645519	0.179395
20	36	Target 1	0.665791	0.198923
20	37	Target 1	0.679572	0.211958
20	38	Target 1	0.689252	0.220894
20	39	Target 1	0.696015	0.226912
20	40	Target 1	0.70066	0.230812
21	1	Target 1	0.4153	-0.0057085
21	2	Target 1	0.416692	-0.00501994
21	3	Target 1	0.418949	-0.00346593
21	4	Target 1	0.421426	-0.00169253
21	5	Target 1	0.423329	-0.000492982
21	6	Target 1	0.425177	0.000651224
21	7	Target 1	0.425059	-0.000169555
21	8	Target 1	0.426191	0.0002588
21	9	Target 1	0.427195	0.000559064
21	10	Target 1	0.429022	0.00168292
21	11	Target 1	0.429599	0.00155638
21	12	Target 1	0.430528	0.00178196
21	13	Target 1	0.431604	0.00215542
21	14	Target 1	0.432196	0.00204379
21	15	Target 1	0.432075	0.00121964
21	16	Target 1	0.432391	0.000832246
21	17	Target 1	0.431917	-0.000345566
21	18	Target 1	0.432326	-0.000640007
21	19	Target 1	0.432931	-0.000738408
21	20	Target 1	0.432909	-0.00146331
21	21	Target 1	0.432992	-0.00208454
21	22	Target 1	0.434113	-0.00166673
21	23	Target 1	0.435301	-0.00118184
21	24	Target 1	0.436426	-0.000759865
21	25	Target 1	0.437753	-0.000136304
21	26	Target 1	0.438994	0.000401127
21	27	Target 1	0.440991	0.001695
21	28	Target 1	0.44674	0.00674045
21	29	Target 1	0.456853	0.0161498
21	30	Target 1	0.473793	0.0323861
21	31	Target 1	0.496714	0.0546041
21	32	Target 1	0.528644	0.0858307
21	33	Target 1	0.564867	0.12135
21	34	Target 1	0.598311	0.154091
21	35	Target 1	0.624833	0.179909
21	36	Target 1	0.643066	0.197439
21	37	Target 1	0.655015	0.208684
21	38	Target 1	0.663186	0.216153
21	39	Target 1	0.670006	0.222269
21	40	Target 1	0.672494	0.224054
22	1	Target 1	0.442942	-0.00481618
22	2	Target 1	0.444482	-0.00375691
22	3	Target 1	0.447398	-0.00132137
22	4	Target 1	0.447584	-0.00161623
22	5	Target 1	0.448977	-0.00070368
22	6	Target 1	0.450038	-0.000122976
22	7	Target 1	0.451073	0.000431681
22	8	Target 1	0.452255	0.00113264
22	9	Target 1	0.452858	0.00125522
22	10	Target 1	0.453525	0.00144164
22	11	Target 1	0.452939	0.000375198
22	12	Target 1	0.453148	0.000103287
22	13	Target 1	0.453554	2.94131e-05
22	14	Target 1	0.454685	0.000679825
22	15	Target 1	0.455241	0.000754783
22	16	Target 1	0.45553	0.000563786
22	17	Target 1	0.455943	0.00049608
22	18	Target 1	0.456529	0.000601169
22	19	Target 1	0.456291	-0.000116912
22	20	Target 1	0.456166	-0.000722847
22	21	Target 1	0.455423	-0.00194644
22	22	Target 1	0.456236	-0.00161378
22	23	Target 1	0.457545	-0.000785594
22	24	Target 1	0.457998	-0.000813156
22	25	Target 1	0.458479	-0.000812345
22	26	Target 1	0.459983	0.000211132
22	27	Target 1	0.462752	0.00249948
22	28	Target 1	0.46692	0.00618675
22	29	Target 1	0.47445	0.0132364
22	30	Target 1	0.487323	0.0256283
22	31	Target 1	0.507145	0.0449698
22	32	Target 1	0.536188	0.0735322
22	33	Target 1	0.571759	0.108623
22	34	Target 1	0.6092	0.145584
22	35	Target 1	0.641859	0.177762
22	36	Target 1	0.664789	0.200211
22	37	Target 1	0.680046	0.214988
22	38	Target 1	0.691263	0.225724
22	39	Target 1	0.700077	0.234058
22	40	Target 1	0.705793	0.239293
23	1	Target 1	0.497546	0.00014965
23	2	Target 1	0.497505	1.68326e-05
23	3	Target 1	0.497239	-0.000340992
23	4	Target 1	0.497994	0.000322925
23	5	Target 1	0.499018	0.0012553
23	6	Target 1	0.498869	0.00101394
23	7	Target 1	0.497993	4.67811e-05
23	8	Target 1	0.497836	-0.000202087
23	9	Target 1	0.497902	-0.000227497
23	10	Target 1	0.497597	-0.000624244
23	11	Target 1	0.497644	-0.000669055
23	12	Target 1	0.498325	-8.00306e-05
23	13	Target 1	0.499198	0.000701219
23	14	Target 1	0.49972	0.00113217
23	15	Target 1	0.499058	0.000378095
23	16	Target 1	0.498113	-0.000658806
23	17	Target 1	0.498548	-0.000314906
23	18	Target 1	0.498812	-0.000142786
23	19	Target 1	0.498447	-0.000600061
23	20	Target 1	0.497783	-0.00135557
23	21	Target 1	0.497783	-0.00144693
23	22	Target 1	0.497604	-0.00171761
23	23	Target 1	0.497829	-0.00158445
23	24	Target 1	0.499011	-0.000494653
23	25	Target 1	0.500513	0.000916349
23	26	Target 1	0.501209	0.00152024
23	27	Target 1	0.502953	0.00317265
23	28	Target 1	0.50828	0.00840812
23	29	Target 1	0.516563	0.0165992
23	30	Target 1	0.531122	0.0310667
23	31	Target 1	0.552255	0.0521079
23	32	Target 1	0.582053	0.0818143
23	33	Target 1	0.620373	0.120043
23	34	Target 1	0.656882	0.15646
23	35	Target 1	0.686426	0.185913
23	36	Target 1	0.706429	0.205823
23	37	Target 1	0.721902	0.221205
23	38	Target 1	0.731885	0.231096
23	39	Target 1	0.738078	0.237198
23	40	Target 1	0.743419	0.242447
24	1	Target 1	0.461801	-0.00073769
24	2	Target 1	0.461753	-0.00113885
24	3	Target 1	0.461432	-0.00181208
24	4	Target 1	0.462235	-0.0013625
24	5	Target 1	0.46359	-0.000360151
24	6	Target 1	0.465252	0.000949073
24	7	Target 1	0.465531	0.000875231
24	8	Target 1	0.465638	0.000629698
24	9	Target 1	0.466721	0.00135977
24	10	Target 1	0.467045	0.00133135
24	11	Target 1	0.466693	0.000626802
24	12	Target 1	0.46692	0.000501015
24	13	Target 1	0.466791	1.89999e-05
24	14	Target 1	0.467066	-5.8776e-05
24	15	Target 1	0.468031	0.000554087
24	16	Target 1	0.467936	0.000105421
24	17	Target 1	0.467323	-0.000860285
24	18	Target 1	0.467757	-0.000778201
24	19	Target 1	0.468215	-0.000673438
24	20	Target 1	0.468949	-0.000291722
24	21	Target 1	0.46879	-0.000803598
24	22	Target 1	0.469136	-0.000810772
24	23	Target 1	0.469348	-0.00095158
24	24	Target 1	0.469556	-0.00109638
24	25	Target 1	0.470977	-2.79004e-05
24	26	Target 1	0.471808	0.000450644
24	27	Target 1	0.474196	0.00248529
24	28	Target 1	0.479491	0.00742759
24	29	Target 1	0.488129	0.0157125
24	30	Target 1	0.501683	0.0289142
24	31	Target 1	0.52289	0.0497683
24	32	Target 1	0.553298	0.0798235
24	33	Target 1	0.591322	0.117495
24	34	Target 1	0.629475	0.155295
24	35	Target 1	0.660046	0.185514
24	36	Target 1	0.681609	0.206724
24	37	Target 1	0.695508	0.220269
24	38	Target 1	0.705325	0.229734
24	39	Target 1	0.712115	0.236171
24	40	Target 1	0.717633	0.241337
25	1	Target 1	0.426588	-0.0050438
25	2	Target 1	0.427234	-0.00477768
25	3	Target 1	0.428259	-0.00413134
25	4	Target 1	0.430301	-0.00246853
25	5	Target 1	0.432481	-0.000668724
25	6	Target 1	0.433344	-0.000184836
25	7	Target 1	0.434575	0.00066708
25	8	Target 1	0.434331	4.35436e-05
25	9	Target 1	0.434151	-0.00051568
25	10	Target 1	0.435278	0.000232227
25	11	Target 1	0.436118	0.00069269
25	12	Target 1	0.436429	0.00062437
25	13	Target 1	0.437406	0.00122294
25	14	Target 1	0.438466	0.00190283
25	15	Target 1	0.438174	0.00123197
25	16	Target 1	0.438574	0.0012522
25	17	Target 1	0.440089	0.00238855
25	18	Target 1	0.440453	0.0023728
25	19	Target 1	0.439571	0.00111173
25	20	Target 1	0.439287	0.000448287
25	21	Target 1	0.439172	-4.58784e-05
25	22	Target 1	0.439028	-0.000569428
25	23	Target 1	0.439607	-0.000369169
25	24	Target 1	0.440795	0.000439355
25	25	Target 1	0.441382	0.000647035
25	26	Target 1	0.440887	-0.000227169
25	27	Target 1	0.440798	-0.000695824
25	28	Target 1	0.440808	-0.00106467
25	29	Target 1	0.440942	-0.00130972
25	30	Target 1	0.442333	-0.000298209
25	31	Target 1	0.4424	-0.000610192
25	32	Target 1	0.4424	-0.000989678
25	33	Target 1	0.443264	-0.000504568
25	34	Target 1	0.443926	-0.000222472
25	35	Target 1	0.444126	-0.000401507
25	36	Target 1	0.446397	0.0014903
25	37	Target 1	0.449114	0.00382807
25	38	Target 1	0.453732	0.00806643
25	39	Target 1	0.461779	0.0157345
25	40	Target 1	0.472331	0.0259067
26	1	Target 1	0.429444	-0.00573979
26	2	Target 1	0.430355	-0.00511023
26	3	Target 1	0.432774	-0.00297241
26	4	Target 1	0.434005	-0.00202322
26	5	Target 1	0.434087	-0.00222282
26	6	Target 1	0.434971	-0.00161952
26	7	Target 1	0.436151	-0.000720762
26	8	Target 1	0.436478	-0.000675897
26	9	Target 1	0.437755	0.00031996
26	10	Target 1	0.43817	0.000453845
26	11	Target 1	0.439004	0.0010066
26	12	Target 1	0.439249	0.000969748
26	13	Target 1	0.440469	0.0019088
26	14	Target 1	0.440731	0.00188849
26	15	Target 1	0.440981	0.00185775
26	16	Target 1	0.440925	0.00152043
26	17	Target 1	0.440549	0.000862372
26	18	Target 1	0.440739	0.000771309
26	19	Target 1	0.440762	0.000512578
26	20	Target 1	0.441377	0.000846227
26	21	Target 1	0.441374	0.000561687
26	22	Target 1	0.441209	0.000115648
26	23	Target 1	0.442363	0.000988451
26	24	Target 1	0.442894	0.00123809
26	25	Target 1	0.442698	0.00076022
26	26	Target 1	0.442258	3.87777e-05
26	27	Target 1	0.441876	-0.000624639
26	28	Target 1	0.442207	-0.000575125
26	29	Target 1	0.44292	-0.000143426
26	30	Target 1	0.443407	6.26692e-05
26	31	Target 1	0.443444	-0.000182562
26	32	Target 1	0.44401	0.000102838
26	33	Target 1	0.443819	-0.000369755
26	34	Target 1	0.444508	3.81021e-05
26	35	Target 1	0.444391	-0.000360521
26	36	Target 1	0.445044	1.07683e-05
26	37	Target 1	0.444636	-0.000678338
26	38	Target 1	0.444045	-0.00155052
26	39	Target 1	0.443762	-0.00211583
26	40	Target 1	0.444513	-0.00164586
27	1	Target 1	0.449778	-0.00396233
27	2	Target 1	0.449818	-0.00422159
27	3	Target 1	0.45046	-0.00387846
27	4	Target 1	0.451524	-0.00311309
27	5	Target 1	0.452371	-0.00256471
27	6	Target 1	0.454062	-0.00117293
27	7	Target 1	0.455444	-8.98079e-05
27	8	Target 1	0.455809	-2.33923e-05
27	9	Target 1	0.457607	0.00147637
27	10	Target 1	0.45802	0.0015899
27	11	Target 1	0.458131	0.00140252
27	12	Target 1	0.457961	0.000933446
27	13	Target 1	0.458325	0.000998639
27	14	Target 1	0.458867	0.00124196
27	15	Target 1	0.459331	0.00140765
27	16	Target 1	0.459978	0.00175516
27	17	Target 1	0.459996	0.00147527
27	18	Target 1	0.460193	0.00137304
27	19	Target 1	0.460038	0.000919223
27	20	Target 1	0.459516	9.85725e-05
27	21	Target 1	0.459359	-0.000357208
27	22	Target 1	0.460248	0.000233013
27	23	Target 1	0.462023	0.0017089
27	24	Target 1	0.461896	0.00128367
27	25	Target 1	0.461998	0.00108693
27	26	Target 1	0.461019	-0.000190742
27	27	Target 1	0.460601	-0.000908246
27	28	Target 1	0.461192	-0.00061584
27	29	Target 1	0.461329	-0.000777829
27	30	Target 1	0.462615	0.000209329
27	31	Target 1	0.462497	-0.000207053
27	32	Target 1	0.46187	-0.00113282
27	33	Target 1	0.462005	-0.0012971
27	34	Target 1	0.463513	-8.71397e-05
27	35	Target 1	0.463812	-8.70938e-05
27	36	Target 1	0.463703	-0.000494893
27	37	Target 1	0.463504	-0.000993142
27	38	Target 1	0.463625	-0.00117063
27	39	Target 1	0.465063	-3.14484e-05
27	40	Target 1	0.465068	-0.000325492
28	1	Target 1	0.466572	-0.00543158
28	2	Target 1	0.466793	-0.0057898
28	3	Target 1	0.469587	-0.00357599
28	4	Target 1	0.472197	-0.00154574
28	5	Target 1	0.473623	-0.000699197
28	6	Target 1	0.474984	8.15967e-05
28	7	Target 1	0.47739	0.00190857
28	8	Target 1	0.477935	0.00187335
28	9	Target 1	0.478329	0.00168774
28	10	Target 1	0.478501	0.00127963
28	11	Target 1	0.478472	0.000670624
28	12	Target 1	0.479051	0.000669614
28	13	Target 1	0.479478	0.000517297
28	14	Target 1	0.480475	0.000934562
28	15	Target 1	0.480333	0.000212932
28	16	Target 1	0.480458	-0.000241909
28	17	Target 1	0.480527	-0.000752986
28	18	Target 1	0.481688	-0.000171838
28	19	Target 1	0.482668	0.000228112
28	20	Target 1	0.482643	-0.000375918
28	21	Target 1	0.482747	-0.000852574
28	22	Target 1	0.483076	-0.00110261
28	23	Target 1	0.483725	-0.001034
28	24	Target 1	0.484632	-0.000706444
28	25	Target 1	0.484791	-0.00112692
28	26	Target 1	0.486436	-6.22017e-05
28	27	Target 1	0.487432	0.000353663
28	28	Target 1	0.489488	0.00183064
28	29	Target 1	0.494979	0.00674165
28	30	Target 1	0.502711	0.0138936
28	31	Target 1	0.516578	0.0271809
28	32	Target 1	0.540286	0.0503087
28	33	Target 1	0.571915	0.0813581
28	34	Target 1	0.608036	0.1169
28	35	Target 1	0.644664	0.152947
28	36	Target 1	0.674658	0.182362
28	37	Target 1	0.696829	0.203953
28	38	Target 1	0.710516	0.21706
28	39	Target 1	0.717279	0.223243
28	40	Target 1	0.722626	0.228011
29	1	Target 1	0.479513	-0.0062305
29	2	Target 1	0.479809	-0.00644598
29	3	Target 1	0.483498	-0.00326915
29	4	Target 1	0.486443	-0.00083616
29	5	Target 1	0.487403	-0.000387944
29	6	Target 1	0.488744	0.000441503
29	7	Target 1	0.4907	0.00188637
29	8	Target 1	0.491523	0.00219779
29	9	Target 1	0.491084	0.00124613
29	10	Target 1	0.491311	0.00096145
29	11	Target 1	0.491195	0.000334636
29	12	Target 1	0.491154	-0.000218655
29	13	Target 1	0.491158	-0.000725961
29	14	Target 1	0.492383	-1.33394e-05
29	15	Target 1	0.494286	0.00137848
29	16	Target 1	0.494583	0.00116329
29	17	Target 1	0.493966	3.47283e-05
29	18	Target 1	0.49518	0.000737367
29	19	Target 1	0.495073	0.000118331
29	20	Target 1	0.494297	-0.00116914
29	21	Target 1	0.493797	-0.00218085
29	22	Target 1	0.494252	-0.00223731
29	23	Target 1	0.495436	-0.00156557
29	24	Target 1	0.496444	-0.00106878
29	25	Target 1	0.496229	-0.00179597
29	26	Target 1	0.497824	-0.000712665
29	27	Target 1	0.500647	0.0015987
29	28	Target 1	0.503643	0.00408272
29	29	Target 1	0.508712	0.00864055
29	30	Target 1	0.517566	0.0169824
29	31	Target 1	0.531075	0.0299796
29	32	Target 1	0.553778	0.052171
29	33	Target 1	0.583409	0.0812906
29	34	Target 1	0.619853	0.117223
29	35	Target 1	0.655538	0.152396
29	36	Target 1	0.684913	0.181259
29	37	Target 1	0.706958	0.202792
29	38	Target 1	0.720536	0.215859
29	39	Target 1	0.729097	0.223908
29	40	Target 1	0.735173	0.229473
30	1	Target 1	0.472007	-0.00301038
30	2	Target 1	0.472209	-0.00323313
30	3	Target 1	0.474467	-0.00140017
30	4	Target 1	0.475596	-0.000696664
30	5	Target 1	0.476375	-0.000342915
30	6	Target 1	0.477298	0.000155255
30	7	Target 1	0.478186	0.00061823
30	8	Target 1	0.47951	0.00151781
30	9	Target 1	0.479866	0.00144875
30	10	Target 1	0.479979	0.00113651
30	11	Target 1	0.480392	0.00112413
30	12	Target 1	0.480325	0.000633047
30	13	Target 1	0.480417	0.000299793
30	14	Target 1	0.480283	-0.000259453
30	15	Target 1	0.480193	-0.000774829
30	16	Target 1	0.479923	-0.00146947
30	17	Target 1	0.480624	-0.00119377
30	18	Target 1	0.482626	0.000383602
30	19	Target 1	0.483288	0.000621062
30	20	Target 1	0.482958	-0.000134461
30	21	Target 1	0.482199	-0.00131786
30	22	Target 1	0.482347	-0.00159574
30	23	Target 1	0.482839	-0.00152845
30	24	Target 1	0.483104	-0.00168858
30	25	Target 1	0.484582	-0.000634896
30	26	Target 1	0.48611	0.000467487
30	27	Target 1	0.487491	0.00142342
30	28	Target 1	0.4897	0.00320816
30	29	Target 1	0.494812	0.00789522
30	30	Target 1	0.503488	0.0161457
30	31	Target 1	0.51788	0.0301129
30	32	Target 1	0.541314	0.0531215
30	33	Target 1	0.573265	0.0846482
30	34	Target 1	0.609285	0.120243
30	35	Target 1	0.645465	0.155997
30	36	Target 1	0.675277	0.185385
30	37	Target 1	0.696807	0.20649
30	38	Target 1	0.710211	0.219469
30	39	Target 1	0.719817	0.22865
30	40	Target 1	0.723703	0.232111
31	1	Target 1	0.451586	-0.000212801
31	2	Target 1	0.452373	0.000284405
31	3	Target 1	0.451269	-0.0011103
31	4	Target 1	0.451319	-0.00135144
31	5	Target 1	0.453455	0.00049387
31	6	Target 1	0.453526	0.000274004
31	7	Target 1	0.454352	0.000809685
31	8	Target 1	0.454506	0.00067255
31	9	Target 1	0.454699	0.000574932
31	10	Target 1	0.455078	0.0006634
31	11	Target 1	0.454874	0.000168666
31	12	Target 1	0.454503	-0.000493228
31	13	Target 1	0.455646	0.000359252
31	14	Target 1	0.45651	0.000932604
31	15	Target 1	0.45649	0.000622078
31	16	Target 1	0.456463	0.000303983
31	17	Target 1	0.457013	0.000563636
31	18	Target 1	0.456712	-2.81046e-05
31	19	Target 1	0.456331	-0.000699566
31	20	Target 1	0.456997	-0.00032437
31	21	Target 1	0.45692	-0.000692712
31	22	Target 1	0.456535	-0.00136832
31	23	Target 1	0.45692	-0.00127416
31	24	Target 1	0.456485	-0.00199977
31	25	Target 1	0.456663	-0.00211253
31	26	Target 1	0.458753	-0.000312539
31	27	Target 1	0.46105	0.0016935
31	28	Target 1	0.463282	0.00363487
31	29	Target 1	0.467706	0.00776802
31	30	Target 1	0.476377	0.0161486
31	31	Target 1	0.490124	0.0296044
31	32	Target 1	0.513902	0.0530921
31	33	Target 1	0.545584	0.0844827
31	34	Target 1	0.57974	0.118348
31	35	Target 1	0.615032	0.153349
31	36	Target 1	0.643778	0.181805
31	37	Target 1	0.666451	0.204188
31	38	Target 1	0.680865	0.218311
31	39	Target 1	0.687213	0.224368
31	40	Target 1	0.69236	0.229224
32	1	Target 1	0.47013	0.00262021
32	2	Target 1	0.47001	0.00234806
32	3	Target 1	0.468806	0.000992882
32	4	Target 1	0.468827	0.000861214
32	5	Target 1	0.469257	0.00114001
32	6	Target 1	0.468921	0.000652563
32	7	Target 1	0.468722	0.00030146
32	8	Target 1	0.468886	0.000314004
32	9	Target 1	0.469432	0.000708078
32	10	Target 1	0.469465	0.000589403
32	11	Target 1	0.469425	0.000397027
32	12	Target 1	0.468388	-0.000791015
32	13	Target 1	0.467988	-0.00134331
32	14	Target 1	0.468137	-0.00134594
32	15	Target 1	0.468982	-0.000652739
32	16	Target 1	0.469374	-0.000412653
32	17	Target 1	0.469609	-0.00032903
32	18	Target 1	0.468974	-0.00111605
32	19	Target 1	0.468972	-0.00126963
32	20	Target 1	0.468525	-0.00186818
32	21	Target 1	0.46905	-0.00149544
32	22	Target 1	0.469917	-0.000779533
32	23	Target 1	0.469372	-0.00147697
32	24	Target 1	0.4702	-0.000800697
32	25	Target 1	0.470733	-0.000418872
32	26	Target 1	0.472142	0.000838188
32	27	Target 1	0.473516	0.00206077
32	28	Target 1	0.476852	0.00524446
32	29	Target 1	0.481358	0.0095989
32	30	Target 1	0.490598	0.0186875
32	31	Target 1	0.504179	0.0321159
32	32	Target 1	0.526167	0.0539523
32	33	Target 1	0.556704	0.0843376
32	34	Target 1	0.593053	0.120535
32	35	Target 1	0.627237	0.154567
32	36	Target 1	0.655977	0.183156
32	37	Target 1	0.676359	0.203386
32	38	Target 1	0.690081	0.216956
32	39	Target 1	0.698547	0.22527
32	40	Target 1	0.704129	0.230701
33	1	Target 1	0.444318	-0.00461306
33	2	Target 1	0.444587	-0.00477165
33	3	Target 1	0.447613	-0.00217264
33	4	Target 1	0.449306	-0.000906586
33	5	Target 1	0.450574	-6.50717e-05
33	6	Target 1	0.451771	0.000704381
33	7	Target 1	0.452549	0.00105523
33	8	Target 1	0.453928	0.00200791
33	9	Target 1	0.453185	0.000838213
33	10	Target 1	0.453693	0.000919321
33	11	Target 1	0.454422	0.00122064
33	12	Target 1	0.454477	0.000848722
33	13	Target 1	0.454496	0.000441341
33	14	Target 1	0.454971	0.000488802
33	15	Target 1	0.454704	-0.000205248
33	16	Target 1	0.455172	-0.000163508
33	17	Target 1	0.455561	-0.000201639
33	18	Target 1	0.454989	-0.00120119
33	19	Target 1	0.454798	-0.00181877
33	20	Target 1	0.455393	-0.00165085
33	21	Target 1	0.455514	-0.00195705
33	22	Target 1	0.456433	-0.00146443
33	23	Target 1	0.456552	-0.00177218
33	24	Target 1	0.458253	-0.000498743
33	25	Target 1	0.459049	-0.000130042
33	26	Target 1	0.459758	0.000152739
33	27	Target 1	0.461384	0.00135108
33	28	Target 1	0.464639	0.00417957
33	29	Target 1	0.47077	0.00988339
33	30	Target 1	0.479737	0.0184232
33	31	Target 1	0.494658	0.0329172
33	32	Target 1	0.520044	0.057877
33	33	Target 1	0.552025	0.0894309
33	34	Target 1	0.588055	0.125033
33	35	Target 1	0.623231	0.159783
33	36	Target 1	0.65142	0.187545
33	37	Target 1	0.670274	0.205972
33	38	Target 1	0.682439	0.21771
33	39	Target 1	0.691447	0.226291
33	40	Target 1	0.696188	0.230605
34	1	Target 1	0.450187	-0.00278546
34	2	Target 1	0.450704	-0.00280784
34	3	Target 1	0.453125	-0.000925844
34	4	Target 1	0.453677	-0.000913352
34	5	Target 1	0.454576	-0.000554199
34	6	Target 1	0.456548	0.000878344
34	7	Target 1	0.458068	0.00185891
34	8	Target 1	0.45769	0.000941446
34	9	Target 1	0.457647	0.000359084
34	10	Target 1	0.457979	0.000151933
34	11	Target 1	0.458803	0.000435894
34	12	Target 1	0.459477	0.000570069
34	13	Target 1	0.459901	0.000455365
34	14	Target 1	0.46075	0.000764629
34	15	Target 1	0.460572	4.72326e-05
34	16	Target 1	0.460437	-0.000627308
34	17	Target 1	0.460774	-0.000830018
34	18	Target 1	0.460979	-0.00116398
34	19	Target 1	0.460914	-0.00176917
34	20	Target 1	0.461252	-0.00197048
34	21	Target 1	0.461484	-0.00227729
34	22	Target 1	0.46319	-0.00111154
34	23	Target 1	0.465151	0.000310368
34	24	Target 1	0.466698	0.00131832
34	25	Target 1	0.469971	0.00405158
34	26	Target 1	0.475893	0.0094341
34	27	Target 1	0.487973	0.0209743
34	28	Target 1	0.508177	0.040639
34	29	Target 1	0.533973	0.0658957
34	30	Target 1	0.568458	0.0998406
34	31	Target 1	0.604625	0.135468
34	32	Target 1	0.637949	0.168253
34	33	Target 1	0.662817	0.192582
34	34	Target 1	0.679875	0.2091
34	35	Target 1	0.689663	0.218349
34	36	Target 1	0.697548	0.225694
34	37	Target 1	0.70523	0.232837
34	38	Target 1	0.70908	0.236147
34	39	Target 1	0.711108	0.237636
34	40	Target 1	0.713931	0.239919
35	1	Target 1	0.464865	-0.00266819
35	2	Target 1	0.465058	-0.00276419
35	3	Target 1	0.467149	-0.000962078
35	4	Target 1	0.468414	1.36452e-05
35	5	Target 1	0.468891	0.000201633
35	6	Target 1	0.469861	0.000883505
35	7	Target 1	0.471083	0.00181601
35	8	Target 1	0.471262	0.00170574
35	9	Target 1	0.47126	0.00141478
35	10	Target 1	0.471238	0.00110459
35	11	Target 1	0.471142	0.000719685
35	12	Target 1	0.470412	-0.000299768
35	13	Target 1	0.47003	-0.000970773
35	14	Target 1	0.469939	-0.00135028
35	15	Target 1	0.47053	-0.00104797
35	16	Target 1	0.470346	-0.00152157
35	17	Target 1	0.46926	-0.00289644
35	18	Target 1	0.469109	-0.00333624
35	19	Target 1	0.471286	-0.00144794
35	20	Target 1	0.472812	-0.000211387
35	21	Target 1	0.473021	-0.000290786
35	22	Target 1	0.473256	-0.000345091
35	23	Target 1	0.474018	0.000128344
35	24	Target 1	0.476057	0.00187794
35	25	Target 1	0.479282	0.00481445
35	26	Target 1	0.486095	0.0113385
35	27	Target 1	0.49743	0.0223843
35	28	Target 1	0.516721	0.0413869
35	29	Target 1	0.545381	0.0697575
35	30	Target 1	0.580558	0.104645
35	31	Target 1	0.618146	0.141945
35	32	Target 1	0.649858	0.173368
35	33	Target 1	0.674575	0.197795
35	34	Target 1	0.689965	0.212896
35	35	Target 1	0.699825	0.222468
35	36	Target 1	0.707963	0.230317
35	37	Target 1	0.716154	0.238219
35	38	Target 1	0.719374	0.24115
35	39	Target 1	0.721934	0.243421
35	40	Target 1	0.724255	0.245453
36	1	Target 1	0.478291	-0.0167486
36	2	Target 1	0.480709	-0.015125
36	3	Target 1	0.485735	-0.010894
36	4	Target 1	0.489251	-0.00817299
36	5	Target 1	0.492642	-0.00557743
36	6	Target 1	0.496773	-0.00224075
36	7	Target 1	0.499626	-0.00018291
36	8	Target 1	0.503375	0.0027715
36	9	Target 1	0.515865	0.0144669
36	10	Target 1	0.51714	0.0149464
36	11	Target 1	0.513764	0.0107756
36	12	Target 1	0.500939	-0.00284372
36	13	Target 1	0.499703	-0.00487521
36	14	Target 1	0.508014	0.00264101
36	15	Target 1	0.509936	0.00376857
36	16	Target 1	0.508203	0.00124081
36	17	Target 1	0.507079	-0.000678676
36	18	Target 1	0.507492	-0.00106049
36	19	Target 1	0.507446	-0.00190078
36	20	Target 1	0.507715	-0.00242748
36	21	Target 1	0.507301	-0.00363601
36	22	Target 1	0.508257	-0.00347488
36	23	Target 1	0.510494	-0.00203267
36	24	Target 1	0.511392	-0.00192966
36	25	Target 1	0.515433	0.00131679
36	26	Target 1	0.522103	0.00719126
36	27	Target 1	0.536076	0.0203701
36	28	Target 1	0.551523	0.0350223
36	29	Target 1	0.577697	0.0604012
36	30	Target 1	0.611986	0.0938953
36	31	Target 1	0.647637	0.128752
36	32	Target 1	0.678478	0.158797
36	33	Target 1	0.700307	0.179832
36	34	Target 1	0.71544	0.19417
36	35	Target 1	0.726048	0.203983
36	36	Target 1	0.732435	0.209574
36	37	Target 1	0.736967	0.213312
36	38	Target 1	0.740957	0.216507
36	39	Target 1	0.745084	0.21984
36	40	Target 1	0.749042	0.223003
37	1	Target 1	0.418467	-0.00598695
37	2	Target 1	0.418774	-0.00601084
37	3	Target 1	0.420811	-0.00430544
37	4	Target 1	0.42277	-0.00267717
37	5	Target 1	0.424183	-0.00159539
37	6	Target 1	0.426169	5.8624e-05
37	7	Target 1	0.427249	0.000807485
37	8	Target 1	0.42731	0.000536986
37	9	Target 1	0.427987	0.000883367
37	10	Target 1	0.428354	0.000918611
37	11	Target 1	0.428314	0.000547023
37	12	Target 1	0.428853	0.000755508
37	13	Target 1	0.429469	0.00104032
37	14	Target 1	0.429775	0.00101506
37	15	Target 1	0.429384	0.000292522
37	16	Target 1	0.429722	0.00029856
37	17	Target 1	0.430402	0.000647592
37	18	Target 1	0.430705	0.000619059
37	19	Target 1	0.431179	0.000761681
37	20	Target 1	0.431153	0.000404726
37	21	Target 1	0.431311	0.000231473
37	22	Target 1	0.431379	-3.13361e-05
37	23	Target 1	0.432954	0.00121206
37	24	Target 1	0.433246	0.00117262
37	25	Target 1	0.433024	0.000619123
37	26	Target 1	0.433054	0.000317749
37	27	Target 1	0.432941	-0.000126139
37	28	Target 1	0.433239	-0.000159023
37	29	Target 1	0.433707	-2.27193e-05
37	30	Target 1	0.435066	0.00100458
37	31	Target 1	0.435263	0.000870402
37	32	Target 1	0.435314	0.000590248
37	33	Target 1	0.435032	-2.28278e-05
37	34	Target 1	0.434747	-0.000639301
37	35	Target 1	0.43489	-0.000827485
37	36	Target 1	0.434363	-0.00168569
37	37	Target 1	0.434307	-0.00207346
37	38	Target 1	0.435679	-0.00103253
37	39	Target 1	0.436636	-0.000406874
37	40	Target 1	0.436283	-0.00109106
38	1	Target 1	0.465225	-0.00304498
38	2	Target 1	0.465283	-0.00328644
38	3	Target 1	0.465399	-0.00347046
38	4	Target 1	0.465879	-0.00328992
38	5	Target 1	0.466263	-0.00320599
38	6	Target 1	0.468688	-0.00108036
38	7	Target 1	0.469295	-0.00077274
38	8	Target 1	0.470431	6.31299e-05
38	9	Target 1	0.471629	0.000961168
38	10	Target 1	0.472817	0.00184964
38	11	Target 1	0.472777	0.00150969
38	12	Target 1	0.47238	0.000812586
38	13	Target 1	0.473111	0.00124404
38	14	Target 1	0.47407	0.00190333
38	15	Target 1	0.473737	0.00127063
38	16	Target 1	0.473987	0.00122081
38	17	Target 1	0.474016	0.000950353
38	18	Target 1	0.474301	0.000935486
38	19	Target 1	0.474857	0.00119122
38	20	Target 1	0.475337	0.00137144
38	21	Target 1	0.475137	0.000872199
38	22	Target 1	0.475242	0.00067673
38	23	Target 1	0.475369	0.000504655
38	24	Target 1	0.475102	-6.25085e-05
38	25	Target 1	0.475151	-0.000312844
38	26	Target 1	0.47632	0.00055566
38	27	Target 1	0.47686	0.000796675
38	28	Target 1	0.47659	0.000226054
38	29	Target 1	0.47645	-0.000213108
38	30	Target 1	0.47696	-3.02752e-06
38	31	Target 1	0.476872	-0.000390871
38	32	Target 1	0.477044	-0.000518927
38	33	Target 1	0.478218	0.000355269
38	34	Target 1	0.478442	0.000279635
38	35	Target 1	0.478169	-0.000293013
38	36	Target 1	0.477107	-0.0016548
38	37	Target 1	0.477114	-0.00194709
38	38	Target 1	0.477436	-0.00192503
38	39	Target 1	0.479251	-0.000409702
38	40	Target 1	0.479754	-0.000206982
39	1	Target 1	0.449839	-0.00492576
39	2	Target 1	0.449925	-0.00519145
39	3	Target 1	0.452173	-0.00329448
39	4	Target 1	0.454535	-0.0012841
39	5	Target 1	0.455118	-0.001052
39	6	Target 1	0.455628	-0.000893904
39	7	Target 1	0.456121	-0.000751481
39	8	Target 1	0.457281	5.71442e-05
39	9	Target 1	0.45821	0.000634563
39	10	Target 1	0.458765	0.000838319
39	11	Target 1	0.460201	0.00192333
39	12	Target 1	0.46017	0.00154037
39	13	Target 1	0.459317	0.000336503
39	14	Target 1	0.45912	-0.000211653
39	15	Target 1	0.460359	0.000675918
39	16	Target 1	0.460472	0.00043723
39	17	Target 1	0.460725	0.000339
39	18	Target 1	0.461738	0.00100067
39	19	Target 1	0.46169	0.000601764
39	20	Target 1	0.461632	0.000192457
39	21	Target 1	0.461811	1.98701e-05
39	22	Target 1	0.462146	3.74541e-06
39	23	Target 1	0.463236	0.000741828
39	24	Target 1	0.464159	0.00131358
39	25	Target 1	0.464012	0.000815586
39	26	Target 1	0.464394	0.000846251
39	27	Target 1	0.464277	0.000377518
39	28	Target 1	0.464322	7.16253e-05
39	29	Target 1	0.464466	-0.000136099
39	30	Target 1	0.46422	-0.000732892
39	31	Target 1	0.464567	-0.000737602
39	32	Target 1	0.464991	-0.000664767
39	33	Target 1	0.466052	4.54209e-05
39	34	Target 1	0.467147	0.000788749
39	35	Target 1	0.466387	-0.00032273
39	36	Target 1	0.465702	-0.00135908
39	37	Target 1	0.466929	-0.000482921
39	38	Target 1	0.467057	-0.000706828
39	39	Target 1	0.467144	-0.000970908
39	40	Target 1	0.466872	-0.00159369
40	1	Target 1	0.465045	-0.00212181
40	2	Target 1	0.464894	-0.00278482
40	3	Target 1	0.465946	-0.00224459
40	4	Target 1	0.466557	-0.00214571
40	5	Target 1	0.468582	-0.000632375
40	6	Target 1	0.470783	0.00105649
40	7	Target 1	0.471764	0.00152582
40	8	Target 1	0.472706	0.00195545
40	9	Target 1	0.473462	0.00219977
40	10	Target 1	0.473811	0.0020369
40	11	Target 1	0.472043	-0.000242679
40	12	Target 1	0.471883	-0.000914274
40	13	Target 1	0.472883	-0.000425962
40	14	Target 1	0.47459	0.000769141
40	15	Target 1	0.475606	0.00127283
40	16	Target 1	0.475622	0.00077683
40	17	Target 1	0.474866	-0.00049105
40	18	Target 1	0.475282	-0.000586179
40	19	Target 1	0.475205	-0.00117546
40	20	Target 1	0.475223	-0.00166925
40	21	Target 1	0.475233	-0.00217151
40	22	Target 1	0.475415	-0.00250086
40	23	Target 1	0.476866	-0.00156232
40	24	Target 1	0.478689	-0.00025108
40	25	Target 1	0.480639	0.00118715
40	26	Target 1	0.484196	0.00423292
40	27	Target 1	0.489642	0.00916663
40	28	Target 1	0.500723	0.0197354
40	29	Target 1	0.518665	0.0371658
40	30	Target 1	0.544415	0.0624042
40	31	Target 1	0.577038	0.0945152
40	32	Target 1	0.614804	0.131769
40	33	Target 1	0.650209	0.166662
40	34	Target 1	0.675979	0.191921
40	35	Target 1	0.693451	0.208881
40	36	Target 1	0.706239	0.221157
40	37	Target 1	0.714875	0.229281
40	38	Target 1	0.719715	0.233609
40	39	Target 1	0.724869	0.238251
40	40	Target 1	0.729494	0.242364
41	1	Target 1	0.449068	-0.00510212
41	2	Target 1	0.449304	-0.00541369
41	3	Target 1	0.452384	-0.00288122
41	4	Target 1	0.455065	-0.000747951
41	5	Target 1	0.454993	-0.0013666
41	6	Target 1	0.45698	7.19741e-05
41	7	Target 1	0.458656	0.00120081
41	8	Target 1	0.458957	0.000953888
41	9	Target 1	0.459183	0.000632426
41	10	Target 1	0.460922	0.00182415
41	11	Target 1	0.461691	0.00204548
41	12	Target 1	0.461971	0.00177832
41	13	Target 1	0.4619	0.00115925
41	14	Target 1	0.461045	-0.000243381
41	15	Target 1	0.462377	0.000541271
41	16	Target 1	0.462106	-0.00027774
41	17	Target 1	0.461958	-0.000973191
41	18	Target 1	0.463408	-7.0015e-05
41	19	Target 1	0.463268	-0.000757806
41	20	Target 1	0.463572	-0.00100175
41	21	Target 1	0.463538	-0.00158366
41	22	Target 1	0.464031	-0.00163752
41	23	Target 1	0.464669	-0.00154694
41	24	Target 1	0.46604	-0.000724167
41	25	Target 1	0.467657	0.000345694
41	26	Target 1	0.471118	0.00325868
41	27	Target 1	0.475374	0.00696742
41	28	Target 1	0.486103	0.0171486
41	29	Target 1	0.503641	0.0341396
41	30	Target 1	0.528597	0.0585474
41	31	Target 1	0.560909	0.0903119
41	32	Target 1	0.596988	0.125844
41	33	Target 1	0.632399	0.160707
41	34	Target 1	0.659507	0.187268
41	35	Target 1	0.678215	0.205428
41	36	Target 1	0.68978	0.216446
41	37	Target 1	0.69871	0.224827
41	38	Target 1	0.705124	0.230694
41	39	Target 1	0.709192	0.234215
41	40	Target 1	0.711137	0.235612
42	1	Target 1	0.457319	-0.00193951
42	2	Target 1	0.457309	-0.00255663
42	3	Target 1	0.459451	-0.00102124
42	4	Target 1	0.461064	-1.53265e-05
42	5	Target 1	0.461743	5.73011e-05
42	6	Target 1	0.461935	-0.000357369
42	7	Target 1	0.463369	0.000469585
42	8	Target 1	0.463886	0.000379224
42	9	Target 1	0.464827	0.000713277
42	10	Target 1	0.466318	0.00159781
42	11	Target 1	0.466661	0.00133391
42	12	Target 1	0.467424	0.00148945
42	13	Target 1	0.467234	0.00069289
42	14	Target 1	0.466353	-0.000794544
42	15	Target 1	0.46616	-0.00159515
42	16	Target 1	0.467025	-0.00133692
42	17	Target 1	0.467997	-0.000971453
42	18	Target 1	0.469051	-0.000524538
42	19	Target 1	0.46932	-0.000861901
42	20	Target 1	0.470242	-0.00054698
42	21	Target 1	0.470301	-0.00109469
42	22	Target 1	0.470876	-0.00112747
42	23	Target 1	0.472501	-0.000108471
42	24	Target 1	0.472482	-0.00073441
42	25	Target 1	0.474769	0.000945099
42	26	Target 1	0.477843	0.00341193
42	27	Target 1	0.482361	0.00732315
42	28	Target 1	0.4931	0.0174555
42	29	Target 1	0.509755	0.0335041
42	30	Target 1	0.535488	0.0586296
42	31	Target 1	0.569533	0.0920675
42	32	Target 1	0.608659	0.130587
42	33	Target 1	0.643069	0.16439
42	34	Target 1	0.670079	0.190793
42	35	Target 1	0.690789	0.210896
42	36	Target 1	0.70307	0.22257
42	37	Target 1	0.710203	0.229096
42	38	Target 1	0.716899	0.235186
42	39	Target 1	0.721189	0.238869
42	40	Target 1	0.724747	0.24182
43	1	Target 1	0.52086	-0.00300367
43	2	Target 1	0.521148	-0.00281939
43	3	Target 1	0.522668	-0.0014029
43	4	Target 1	0.523445	-0.000730399
43	5	Target 1	0.524099	-0.000180026
43	6	Target 1	0.52441	2.67257e-05
43	7	Target 1	0.525412	0.000925666
43	8	Target 1	0.525849	0.00125842
43	9	Target 1	0.525972	0.00127778
43	10	Target 1	0.525097	0.000299172
43	11	Target 1	0.525021	0.00011903
43	12	Target 1	0.526047	0.00104134
43	13	Target 1	0.52597	0.000860597
43	14	Target 1	0.524609	-0.00060468
43	15	Target 1	0.523984	-0.00133313
43	16	Target 1	0.524131	-0.00129064
43	17	Target 1	0.525317	-0.000207644
43	18	Target 1	0.525535	-9.44118e-05
43	19	Target 1	0.525488	-0.000244334
43	20	Target 1	0.52475	-0.00108674
43	21	Target 1	0.524933	-0.00100766
43	22	Target 1	0.526924	0.000880058
43	23	Target 1	0.527642	0.00149379
43	24	Target 1	0.531783	0.00553068
43	25	Target 1	0.538892	0.0125358
43	26	Target 1	0.547811	0.021351
43	27	Target 1	0.564039	0.037475
43	28	Target 1	0.58925	0.062583
43	29	Target 1	0.624008	0.0972363
43	30	Target 1	0.664078	0.137203
43	31	Target 1	0.699338	0.172359
43	32	Target 1	0.722554	0.195471
43	33	Target 1	0.73927	0.212083
43	34	Target 1	0.753337	0.226046
43	35	Target 1	0.762349	0.234955
43	36	Target 1	0.768704	0.241206
43	37	Target 1	0.772516	0.244914
43	38	Target 1	0.775915	0.248209
43	39	Target 1	0.780371	0.252561
43	40	Target 1	0.781697	0.253783
44	1	Target 1	0.449196	-0.00177023
44	2	Target 1	0.449534	-0.00215071
44	3	Target 1	0.451621	-0.000784006
44	4	Target 1	0.452197	-0.000927384
44	5	Target 1	0.454015	0.000171012
44	6	Target 1	0.456472	0.00190944
44	7	Target 1	0.456595	0.00131277
44	8	Target 1	0.456276	0.00027443
44	9	Target 1	0.457134	0.000412594
44	10	Target 1	0.456624	-0.000816661
44	11	Target 1	0.457365	-0.000795053
44	12	Target 1	0.459677	0.000797465
44	13	Target 1	0.460222	0.000622378
44	14	Target 1	0.460805	0.00048645
44	15	Target 1	0.460996	-4.22417e-05
44	16	Target 1	0.46066	-0.00109757
44	17	Target 1	0.460483	-0.00199358
44	18	Target 1	0.462074	-0.00112299
44	19	Target 1	0.463321	-0.000595159
44	20	Target 1	0.464479	-0.000156557
44	21	Target 1	0.464604	-0.000751351
44	22	Target 1	0.466209	0.000134584
44	23	Target 1	0.467219	0.000425038
44	24	Target 1	0.47005	0.00253639
44	25	Target 1	0.477129	0.00889674
44	26	Target 1	0.487338	0.0183863
44	27	Target 1	0.503743	0.0340714
44	28	Target 1	0.530982	0.0605911
44	29	Target 1	0.566095	0.0949843
44	30	Target 1	0.606014	0.134185
44	31	Target 1	0.640258	0.167709
44	32	Target 1	0.663416	0.190147
44	33	Target 1	0.680508	0.206519
44	34	Target 1	0.69203	0.217322
44	35	Target 1	0.699826	0.224399
44	36	Target 1	0.70534	0.229193
44	37	Target 1	0.710963	0.234097
44	38	Target 1	0.714532	0.236947
44	39	Target 1	0.7185	0.240195
44	40	Target 1	0.722366	0.243342
45	1	Target 1	0.424505	-0.00431914
45	2	Target 1	0.425494	-0.00380177
45	3	Target 1	0.428001	-0.0017662
45	4	Target 1	0.428631	-0.0016078
45	5	Target 1	0.429543	-0.00116809
45	6	Target 1	0.430644	-0.000538422
45	7	Target 1	0.43269	0.00103541
45	8	Target 1	0.43391	0.00178441
45	9	Target 1	0.433873	0.00127578
45	10	Target 1	0.432936	-0.000133178
45	11	Target 1	0.434296	0.000754937
45	12	Target 1	0.435571	0.00155853
45	13	Target 1	0.435391	0.000907268
45	14	Target 1	0.435674	0.000718833
45	15	Target 1	0.436282	0.000855035
45	16	Target 1	0.43563	-0.000269341
45	17	Target 1	0.435861	-0.000510079
45	18	Target 1	0.436846	3.56989e-06
45	19	Target 1	0.436827	-0.00048706
45	20	Target 1	0.436818	-0.000967736
45	21	Target 1	0.437785	-0.000471761
45	22	Target 1	0.437455	-0.00127391
45	23	Target 1	0.4395	0.000299803
45	24	Target 1	0.444399	0.004727
45	25	Target 1	0.450605	0.0104616
45	26	Target 1	0.462143	0.0215273
45	27	Target 1	0.480814	0.0397266
45	28	Target 1	0.507547	0.0659882
45	29	Target 1	0.542637	0.100607
45	30	Target 1	0.580121	0.137619
45	31	Target 1	0.613661	0.170687
45	32	Target 1	0.641014	0.197568
45	33	Target 1	0.658749	0.214832
45	34	Target 1	0.669982	0.225593
45	35	Target 1	0.678219	0.233358
45	36	Target 1	0.684168	0.238836
45	37	Target 1	0.688892	0.243089
45	38	Target 1	0.693596	0.247321
45	39	Target 1	0.696161	0.249414
45	40	Target 1	0.700378	0.25316
46	1	Target 1	0.437888	-0.0042781
46	2	Target 1	0.438579	-0.00408354
46	3	Target 1	0.440248	-0.00291082
46	4	Target 1	0.443509	-0.000146922
46	5	Target 1	0.44373	-0.000421668
46	6	Target 1	0.44474	9.21552e-05
46	7	Target 1	0.446877	0.00173272
46	8	Target 1	0.447058	0.00141669
46	9	Target 1	0.446639	0.000502002
46	10	Target 1	0.447012	0.000378682
46	11	Target 1	0.448027	0.000896648
46	12	Target 1	0.448406	0.000779884
46	13	Target 1	0.447644	-0.000479352
46	14	Target 1	0.448683	6.35886e-05
46	15	Target 1	0.450025	0.000909678
46	16	Target 1	0.450396	0.000783706
46	17	Target 1	0.450614	0.000505503
46	18	Target 1	0.450253	-0.000351581
46	19	Target 1	0.449946	-0.0011555
46	20	Target 1	0.450567	-0.00103101
46	21	Target 1	0.450624	-0.00147024
46	22	Target 1	0.450371	-0.00221911
46	23	Target 1	0.451549	-0.00153773
46	24	Target 1	0.453401	-0.000181757
46	25	Target 1	0.455257	0.00117699
46	26	Target 1	0.457243	0.00266744
46	27	Target 1	0.461874	0.00680123
46	28	Target 1	0.470139	0.0145702
46	29	Target 1	0.485199	0.0291336
46	30	Target 1	0.506097	0.0495358
46	31	Target 1	0.535184	0.0781258
46	32	Target 1	0.5708	0.113246
46	33	Target 1	0.607247	0.149197
46	34	Target 1	0.638102	0.179555
46	35	Target 1	0.659957	0.200914
46	36	Target 1	0.674219	0.214679
46	37	Target 1	0.683842	0.223806
46	38	Target 1	0.691572	0.231039
46	39	Target 1	0.696568	0.235539
46	40	Target 1	0.699095	0.23757
47	1	Target 1	0.443956	-0.00221831
47	2	Target 1	0.444081	-0.00241516
47	3	Target 1	0.446447	-0.000371712
47	4	Target 1	0.447657	0.000516865
47	5	Target 1	0.447581	0.000119561
47	6	Target 1	0.44811	0.000326142
47	7	Target 1	0.448964	0.000858283
47	8	Target 1	0.4484	-2.72128e-05
47	9	Target 1	0.448478	-0.000271273
47	10	Target 1	0.449576	0.000505098
47	11	Target 1	0.449745	0.000352561
47	12	Target 1	0.450514	0.000800302
47	13	Target 1	0.449851	-0.000185181
47	14	Target 1	0.449709	-0.000648318
47	15	Target 1	0.450597	-8.2023e-05
47	16	Target 1	0.450507	-0.000494139
47	17	Target 1	0.450201	-0.00112167
47	18	Target 1	0.4515	-0.000144367
47	19	Target 1	0.451493	-0.000473155
47	20	Target 1	0.450972	-0.00131624
47	21	Target 1	0.451978	-0.00063202
47	22	Target 1	0.452125	-0.000806164
47	23	Target 1	0.452374	-0.000879844
47	24	Target 1	0.453236	-0.000339388
47	25	Target 1	0.454455	0.000557951
47	26	Target 1	0.457975	0.00375594
47	27	Target 1	0.463686	0.00914568
47	28	Target 1	0.47137	0.0165079
47	29	Target 1	0.485413	0.0302295
47	30	Target 1	0.506842	0.0513363
47	31	Target 1	0.53711	0.0812828
47	32	Target 1	0.573558	0.117409
47	33	Target 1	0.608226	0.151755
47	34	Target 1	0.638411	0.181618
47	35	Target 1	0.659428	0.202314
47	36	Target 1	0.672449	0.215012
47	37	Target 1	0.681564	0.223807
47	38	Target 1	0.688238	0.230158
47	39	Target 1	0.693632	0.235231
47	40	Target 1	0.698039	0.239315
48	1	Target 1	0.447456	-0.00414146
48	2	Target 1	0.448064	-0.00391402
48	3	Target 1	0.450225	-0.00213407
48	4	Target 1	0.451459	-0.00128018
48	5	Target 1	0.45296	-0.000160095
48	6	Target 1	0.454143	0.000642866
48	7	Target 1	0.454504	0.000623491
48	8	Target 1	0.455058	0.000796818
48	9	Target 1	0.455606	0.000964065
48	10	Target 1	0.455926	0.000904278
48	11	Target 1	0.457418	0.00201554
48	12	Target 1	0.457574	0.00179089
48	13	Target 1	0.457283	0.00112007
48	14	Target 1	0.457049	0.000504914
48	15	Target 1	0.456847	-7.72778e-05
48	16	Target 1	0.456933	-0.000371221
48	17	Target 1	0.456791	-0.000893987
48	18	Target 1	0.456208	-0.00185711
48	19	Target 1	0.456273	-0.0021729
48	20	Target 1	0.457718	-0.00110828
48	21	Target 1	0.457708	-0.00149926
48	22	Target 1	0.4578	-0.00178787
48	23	Target 1	0.459345	-0.000622896
48	24	Target 1	0.460085	-0.000263781
48	25	Target 1	0.461878	0.00114935
48	26	Target 1	0.464826	0.00371664
48	27	Target 1	0.46994	0.0084505
48	28	Target 1	0.478106	0.0162356
48	29	Target 1	0.49117	0.0289193
48	30	Target 1	0.51139	0.0487588
48	31	Target 1	0.540961	0.0779494
48	32	Target 1	0.577322	0.11393
48	33	Target 1	0.612804	0.149032
48	34	Target 1	0.641979	0.177826
48	35	Target 1	0.662734	0.198201
48	36	Target 1	0.675698	0.210784
48	37	Target 1	0.684904	0.21961
48	38	Target 1	0.691983	0.226308
48	39	Target 1	0.696912	0.230857
48	40	Target 1	0.7008	0.234365
49	1	Target 1	0.419201	-0.0058049
49	2	Target 1	0.419891	-0.00550523
49	3	Target 1	0.422342	-0.0034447
49	4	Target 1	0.423918	-0.0022593
49	5	Target 1	0.425873	-0.000695149
49	6	Target 1	0.426257	-0.000701818
49	7	Target 1	0.426964	-0.000385877
49	8	Target 1	0.42712	-0.000620802
49	9	Target 1	0.428584	0.000452535
49	10	Target 1	0.429483	0.000961297
49	11	Target 1	0.429628	0.000715912
49	12	Target 1	0.429606	0.000303246
49	13	Target 1	0.430642	0.000948383
49	14	Target 1	0.43083	0.000745704
49	15	Target 1	0.431891	0.00141623
49	16	Target 1	0.432082	0.00121585
49	17	Target 1	0.432001	0.00074492
49	18	Target 1	0.432207	0.000559467
49	19	Target 1	0.432595	0.000557656
49	20	Target 1	0.433874	0.00144529
49	21	Target 1	0.433892	0.00107283
49	22	Target 1	0.43375	0.00054048
49	23	Target 1	0.433888	0.000287107
49	24	Target 1	0.433802	-0.00018871
49	25	Target 1	0.434899	0.000517493
49	26	Target 1	0.436033	0.00126023
49	27	Target 1	0.435788	0.000625063
49	28	Target 1	0.435806	0.000251915
49	29	Target 1	0.436622	0.000677588
49	30	Target 1	0.436132	-0.000202855
49	31	Target 1	0.435994	-0.000732138
49	32	Target 1	0.436294	-0.000822224
[truncated: 1,888 more rows]

## Sheet: Results
Block Type	96-Well Block (0.2mL)
Calibration Background is expired	No
Calibration Background performed on	02-14-2022
Calibration Normalization FAM-ROX is expired	No
Calibration Normalization FAM-ROX performed on	02-14-2022
Calibration Normalization VIC-ROX is expired	No
Calibration Normalization VIC-ROX performed on	02-14-2022
Calibration Pure Dye CY5 is expired	Yes
Calibration Pure Dye CY5 performed on	04-09-2020
Calibration Pure Dye FAM is expired	No
Calibration Pure Dye FAM performed on	02-14-2022
Calibration Pure Dye MELTDOCTOR is expired	No
Calibration Pure Dye MELTDOCTOR performed on	02-14-2022
Calibration Pure Dye NED is expired	No
Calibration Pure Dye NED performed on	02-14-2022
Calibration Pure Dye ROX is expired	No
Calibration Pure Dye ROX performed on	02-14-2022
Calibration Pure Dye SYBR is expired	No
Calibration Pure Dye SYBR performed on	02-14-2022
Calibration Pure Dye TAMRA is expired	No
Calibration Pure Dye TAMRA performed on	02-14-2022
Calibration Pure Dye TEXAS RED is expired	Yes
Calibration Pure Dye TEXAS RED performed on	03-05-2021
Calibration Pure Dye VIC is expired	No
Calibration Pure Dye VIC performed on	02-14-2022
Calibration ROI is expired	No
Calibration ROI performed on	02-14-2022
Calibration Uniformity is expired	No
Calibration Uniformity performed on	02-14-2022
Chemistry	TAQMAN
Date Created	2022-06-06 10:26:38 AM CST
Date Modified	2022-06-06 11:24:35 AM CST
Experiment Barcode
Experiment Comment
Experiment File Name	D:\WKK\2022-06-06 102639.eds
Experiment Name	2022-06-06 102639
Experiment Run Start Time	2022-06-06 19:00:51 PM CST
Experiment Run Stop Time	2022-06-06 19:57:28 PM CST
Experiment Type	Standard Curve
Instrument Name	278861247
Instrument Serial Number	278861247
Instrument Type	QuantStudio(TM) 6 Flex System
Passive Reference	ROX
Quantification Cycle Method	Ct
Signal Smoothing On	true
Stage/ Cycle where Analysis is performed	Stage 2, Step 2
User Name
Well	Well Position	Omit	Sample Name	Target Name	Task	Reporter	Quencher	CT	Ct Mean	Ct SD	Quantity	Quantity Mean	Quantity SD	Y-Intercept	R(superscript 2)	Slope	Efficiency	Automatic Ct Threshold	Ct Threshold	Automatic Baseline	Baseline Start	Baseline End	Comments	EXPFAIL	HIGHSD	NOAMP	THOLDFAIL	OUTLIERRG
Put one Asian softshell turtle in each bucket
5.31Tap water sample	A1	FALSE	Sample 1	Target 1	UNKNOWN	FAM	TAMRA	Undetermined	30.0139	2.07618								TRUE	0.04	TRUE	1	40		Y	N	Y	Y	N
	A2	FALSE	Sample 1	Target 1	UNKNOWN	FAM	TAMRA	Undetermined	30.0139	2.07618								TRUE	0.04	TRUE	1	40		Y	N	Y	Y	N
	A3	FALSE	Sample 1	Target 1	UNKNOWN	FAM	TAMRA	Undetermined	30.0139	2.07618								TRUE	0.04	TRUE	1	40		N	N	N	Y	N
5.31 No.1 bucket water sample	A4	FALSE	Sample 1	Target 1	UNKNOWN	FAM	TAMRA	30.6042	30.0139	2.07618								TRUE	0.04	TRUE	1	40		N	Y	N	Y	N
5	A5	FALSE	Sample 1	Target 1	UNKNOWN	FAM	TAMRA	31.0075	30.0139	2.07618								TRUE	0.04	TRUE	1	40		N	Y	N	Y	N
6	A6	FALSE	Sample 1	Target 1	UNKNOWN	FAM	TAMRA	30.7469	30.0139	2.07618								TRUE	0.04	TRUE	1	40		N	Y	N	Y	N
5.31 No.2 bucket water sample	A7	FALSE	Sample 1	Target 1	UNKNOWN	FAM	TAMRA	29.407	30.0139	2.07618								TRUE	0.04	TRUE	1	40		N	Y	N	Y	N
8	A8	FALSE	Sample 1	Target 1	UNKNOWN	FAM	TAMRA	29.5626	30.0139	2.07618								TRUE	0.04	TRUE	1	40		N	Y	N	Y	N
9	A9	FALSE	Sample 1	Target 1	UNKNOWN	FAM	TAMRA	29.4161	30.0139	2.07618								TRUE	0.04	TRUE	1	40		N	Y	N	Y	N
5.31 No.3 bucket water sample	A10	FALSE	Sample 1	Target 1	UNKNOWN	FAM	TAMRA	29.7943	30.0139	2.07618								TRUE	0.04	TRUE	1	40		N	Y	N	Y	N
11	A11	FALSE	Sample 1	Target 1	UNKNOWN	FAM	TAMRA	29.9876	30.0139	2.07618								TRUE	0.04	TRUE	1	40		N	Y	N	Y	N
12	A12	FALSE	Sample 1	Target 1	UNKNOWN	FAM	TAMRA	29.7059	30.0139	2.07618								TRUE	0.04	TRUE	1	40		N	Y	N	Y	N
6.1Tap water sample	B1	FALSE	Sample 1	Target 1	UNKNOWN	FAM	TAMRA	Undetermined	30.0139	2.07618								TRUE	0.04	TRUE	1	40		Y	N	Y	Y	N
	B2	FALSE	Sample 1	Target 1	UNKNOWN	FAM	TAMRA	Undetermined	30.0139	2.07618								TRUE	0.04	TRUE	1	40		Y	N	Y	Y	N
	B3	FALSE	Sample 1	Target 1	UNKNOWN	FAM	TAMRA	Undetermined	30.0139	2.07618								TRUE	0.04	TRUE	1	40		Y	N	Y	Y	N
6.1 No.1 bucket water sample	B4	FALSE	Sample 1	Target 1	UNKNOWN	FAM	TAMRA	30.8886	30.0139	2.07618								TRUE	0.04	TRUE	1	40		N	Y	N	Y	N
5	B5	FALSE	Sample 1	Target 1	UNKNOWN	FAM	TAMRA	30.75	30.0139	2.07618								TRUE	0.04	TRUE	1	40		N	Y	N	Y	N
6	B6	FALSE	Sample 1	Target 1	UNKNOWN	FAM	TAMRA	30.874	30.0139	2.07618								TRUE	0.04	TRUE	1	40		N	Y	N	Y	N
6.1 No.2 bucket water sample	B7	FALSE	Sample 1	Target 1	UNKNOWN	FAM	TAMRA	30.2444	30.0139	2.07618								TRUE	0.04	TRUE	1	40		N	Y	N	Y	N
8	B8	FALSE	Sample 1	Target 1	UNKNOWN	FAM	TAMRA	30.6345	30.0139	2.07618								TRUE	0.04	TRUE	1	40		N	Y	N	Y	N
9	B9	FALSE	Sample 1	Target 1	UNKNOWN	FAM	TAMRA	30.3629	30.0139	2.07618								TRUE	0.04	TRUE	1	40		N	Y	N	Y	N
6.1 No.3 bucket water sample	B10	FALSE	Sample 1	Target 1	UNKNOWN	FAM	TAMRA	30.7554	30.0139	2.07618								TRUE	0.04	TRUE	1	40		N	Y	N	Y	N
11	B11	FALSE	Sample 1	Target 1	UNKNOWN	FAM	TAMRA	30.4636	30.0139	2.07618								TRUE	0.04	TRUE	1	40		N	Y	N	Y	N
12	B12	FALSE	Sample 1	Target 1	UNKNOWN	FAM	TAMRA	30.5578	30.0139	2.07618								TRUE	0.04	TRUE	1	40		N	Y	N	Y	N
6.2Tap water sample	C1	FALSE	Sample 1	Target 1	UNKNOWN	FAM	TAMRA	Undetermined	30.0139	2.07618								TRUE	0.04	TRUE	1	40		N	N	N	Y	N
	C2	FALSE	Sample 1	Target 1	UNKNOWN	FAM	TAMRA	Undetermined	30.0139	2.07618								TRUE	0.04	TRUE	1	40		Y	N	Y	Y	N
	C3	FALSE	Sample 1	Target 1	UNKNOWN	FAM	TAMRA	Undetermined	30.0139	2.07618								TRUE	0.04	TRUE	1	40		Y	N	Y	Y	N
6.2 No.1 bucket water sample	C4	FALSE	Sample 1	Target 1	UNKNOWN	FAM	TAMRA	31.5613	30.0139	2.07618								TRUE	0.04	TRUE	1	40		N	Y	N	Y	N
5	C5	FALSE	Sample 1	Target 1	UNKNOWN	FAM	TAMRA	31.4682	30.0139	2.07618								TRUE	0.04	TRUE	1	40		N	Y	N	Y	N
6	C6	FALSE	Sample 1	Target 1	UNKNOWN	FAM	TAMRA	31.4311	30.0139	2.07618								TRUE	0.04	TRUE	1	40		N	Y	N	Y	N
6.2 No.2 bucket water sample	C7	FALSE	Sample 1	Target 1	UNKNOWN	FAM	TAMRA	31.4318	30.0139	2.07618								TRUE	0.04	TRUE	1	40		N	Y	N	Y	N
8	C8	FALSE	Sample 1	Target 1	UNKNOWN	FAM	TAMRA	31.37	30.0139	2.07618								TRUE	0.04	TRUE	1	40		N	Y	N	Y	N
9	C9	FALSE	Sample 1	Target 1	UNKNOWN	FAM	TAMRA	31.2599	30.0139	2.07618								TRUE	0.04	TRUE	1	40		N	Y	N	Y	N
6.2 No.3 bucket water sample	C10	FALSE	Sample 1	Target 1	UNKNOWN	FAM	TAMRA	27.997	30.0139	2.07618								TRUE	0.04	TRUE	1	40		N	Y	N	Y	N
11	C11	FALSE	Sample 1	Target 1	UNKNOWN	FAM	TAMRA	27.917	30.0139	2.07618								TRUE	0.04	TRUE	1	40		N	Y	N	Y	N
12	C12	FALSE	Sample 1	Target 1	UNKNOWN	FAM	TAMRA	28.1478	30.0139	2.07618								TRUE	0.04	TRUE	1	40		N	Y	N	Y	N
Put two Asian softshell turtles in each bucket
6.3Tap water sample	D1	FALSE	Sample 1	Target 1	UNKNOWN	FAM	TAMRA	Undetermined	30.0139	2.07618								TRUE	0.04	TRUE	1	40		Y	N	Y	Y	N
	D2	FALSE	Sample 1	Target 1	UNKNOWN	FAM	TAMRA	Undetermined	30.0139	2.07618								TRUE	0.04	TRUE	1	40		Y	N	Y	Y	N
	D3	FALSE	Sample 1	Target 1	UNKNOWN	FAM	TAMRA	Undetermined	30.0139	2.07618								TRUE	0.04	TRUE	1	40		Y	N	Y	Y	N
6.3 No.1 bucket water sample	D4	FALSE	Sample 1	Target 1	UNKNOWN	FAM	TAMRA	29.1051	30.0139	2.07618								TRUE	0.04	TRUE	1	40		N	Y	N	Y	N
5	D5	FALSE	Sample 1	Target 1	UNKNOWN	FAM	TAMRA	29.2472	30.0139	2.07618								TRUE	0.04	TRUE	1	40		N	Y	N	Y	N
6	D6	FALSE	Sample 1	Target 1	UNKNOWN	FAM	TAMRA	29.2588	30.0139	2.07618								TRUE	0.04	TRUE	1	40		N	Y	N	Y	N
6.3 No.2 bucket water sample	D7	FALSE	Sample 1	Target 1	UNKNOWN	FAM	TAMRA	27.0693	30.0139	2.07618								TRUE	0.04	TRUE	1	40		N	Y	N	Y	N
8	D8	FALSE	Sample 1	Target 1	UNKNOWN	FAM	TAMRA	27.1951	30.0139	2.07618								TRUE	0.04	TRUE	1	40		N	Y	N	Y	N
9	D9	FALSE	Sample 1	Target 1	UNKNOWN	FAM	TAMRA	26.9753	30.0139	2.07618								TRUE	0.04	TRUE	1	40		N	Y	N	Y	N
6.3 No.3 bucket water sample	D10	FALSE	Sample 1	Target 1	UNKNOWN	FAM	TAMRA	29.5661	30.0139	2.07618								TRUE	0.04	TRUE	1	40		N	Y	N	Y	N
11	D11	FALSE	Sample 1	Target 1	UNKNOWN	FAM	TAMRA	29.4837	30.0139	2.07618								TRUE	0.04	TRUE	1	40		N	Y	N	Y	N
12	D12	FALSE	Sample 1	Target 1	UNKNOWN	FAM	TAMRA	29.5809	30.0139	2.07618								TRUE	0.04	TRUE	1	40		N	Y	N	Y	N
6.4Tap water sample	E1	FALSE	Sample 1	Target 1	UNKNOWN	FAM	TAMRA	Undetermined	30.0139	2.07618								TRUE	0.04	TRUE	1	40		Y	N	Y	Y	N
	E2	FALSE	Sample 1	Target 1	UNKNOWN	FAM	TAMRA	Undetermined	30.0139	2.07618								TRUE	0.04	TRUE	1	40		Y	N	Y	Y	N
	E3	FALSE	Sample 1	Target 1	UNKNOWN	FAM	TAMRA	Undetermined	30.0139	2.07618								TRUE	0.04	TRUE	1	40		Y	N	Y	Y	N
6.4 No.1 bucket water sample	E4	FALSE	Sample 1	Target 1	UNKNOWN	FAM	TAMRA	29.6492	30.0139	2.07618								TRUE	0.04	TRUE	1	40		N	Y	N	Y	N
5	E5	FALSE	Sample 1	Target 1	UNKNOWN	FAM	TAMRA	29.8274	30.0139	2.07618								TRUE	0.04	TRUE	1	40		N	Y	N	Y	N
6	E6	FALSE	Sample 1	Target 1	UNKNOWN	FAM	TAMRA	29.6846	30.0139	2.07618								TRUE	0.04	TRUE	1	40		N	Y	N	Y	N
6.4 No.2 bucket water sample	E7	FALSE	Sample 1	Target 1	UNKNOWN	FAM	TAMRA	28.4581	30.0139	2.07618								TRUE	0.04	TRUE	1	40		N	Y	N	Y	N
8	E8	FALSE	Sample 1	Target 1	UNKNOWN	FAM	TAMRA	28.3701	30.0139	2.07618								TRUE	0.04	TRUE	1	40		N	Y	N	Y	N
9	E9	FALSE	Sample 1	Target 1	UNKNOWN	FAM	TAMRA	28.3974	30.0139	2.07618								TRUE	0.04	TRUE	1	40		N	Y	N	Y	N
6.4 No.3 bucket water sample	E10	FALSE	Sample 1	Target 1	UNKNOWN	FAM	TAMRA	29.528	30.0139	2.07618								TRUE	0.04	TRUE	1	40		N	Y	N	Y	N
11	E11	FALSE	Sample 1	Target 1	UNKNOWN	FAM	TAMRA	29.1808	30.0139	2.07618								TRUE	0.04	TRUE	1	40		N	Y	N	Y	N
12	E12	FALSE	Sample 1	Target 1	UNKNOWN	FAM	TAMRA	29.3282	30.0139	2.07618								TRUE	0.04	TRUE	1	40		N	Y	N	Y	N
6.5Tap water sample	F1	FALSE	Sample 1	Target 1	UNKNOWN	FAM	TAMRA	Undetermined	30.0139	2.07618								TRUE	0.04	TRUE	1	40		N	N	N	Y	N
	F2	FALSE	Sample 1	Target 1	UNKNOWN	FAM	TAMRA	Undetermined	30.0139	2.07618								TRUE	0.04	TRUE	1	40		Y	N	Y	Y	N
	F3	FALSE	Sample 1	Target 1	UNKNOWN	FAM	TAMRA	38.2982	30.0139	2.07618								TRUE	0.04	TRUE	1	40		N	Y	N	Y	N
6.5 No.1 bucket water sample	F4	FALSE	Sample 1	Target 1	UNKNOWN	FAM	TAMRA	29.7852	30.0139	2.07618								TRUE	0.04	TRUE	1	40		N	Y	N	Y	N
5	F5	FALSE	Sample 1	Target 1	UNKNOWN	FAM	TAMRA	29.8596	30.0139	2.07618								TRUE	0.04	TRUE	1	40		N	Y	N	Y	N
6	F6	FALSE	Sample 1	Target 1	UNKNOWN	FAM	TAMRA	29.8139	30.0139	2.07618								TRUE	0.04	TRUE	1	40		N	Y	N	Y	N
6.5 No.2 bucket water sample	F7	FALSE	Sample 1	Target 1	UNKNOWN	FAM	TAMRA	29.48	30.0139	2.07618								TRUE	0.04	TRUE	1	40		Y	N	Y	Y	N
8	F8	FALSE	Sample 1	Target 1	UNKNOWN	FAM	TAMRA	29.4834	30.0139	2.07618								TRUE	0.04	TRUE	1	40		N	Y	N	Y	Y
9	F9	FALSE	Sample 1	Target 1	UNKNOWN	FAM	TAMRA	29.1459	30.0139	2.07618								TRUE	0.04	TRUE	1	40		Y	N	Y	Y	N
6.5 No.3 bucket water sample	F10	FALSE	Sample 1	Target 1	UNKNOWN	FAM	TAMRA	28.609	30.0139	2.07618								TRUE	0.04	TRUE	1	40		N	Y	N	Y	N
11	F11	FALSE	Sample 1	Target 1	UNKNOWN	FAM	TAMRA	28.5759	30.0139	2.07618								TRUE	0.04	TRUE	1	40		N	Y	N	Y	N
12	F12	FALSE	Sample 1	Target 1	UNKNOWN	FAM	TAMRA	28.5391	30.0139	2.07618								TRUE	0.04	TRUE	1	40		N	Y	N	Y	N
Put four Asian softshell turtles in each bucket
6.6Tap water sample	A1	FALSE	Sample 1	Target 1	UNKNOWN	FAM	TAMRA	Undetermined	29.2947	2.55577								TRUE	0.04	TRUE	1	40		Y	N	Y	Y
	A2	FALSE	Sample 1	Target 1	UNKNOWN	FAM	TAMRA	Undetermined	29.2947	2.55577								TRUE	0.04	TRUE	1	40		Y	N	Y	Y
	A3	FALSE	Sample 1	Target 1	UNKNOWN	FAM	TAMRA	Undetermined	29.2947	2.55577								TRUE	0.04	TRUE	1	40		Y	N	Y	Y
6.6 No.1 bucket water sample	A4	FALSE	Sample 1	Target 1	UNKNOWN	FAM	TAMRA	28.2477	29.2947	2.55577								TRUE	0.04	TRUE	1	40		N	Y	N	Y
5	A5	FALSE	Sample 1	Target 1	UNKNOWN	FAM	TAMRA	28.2862	29.2947	2.55577								TRUE	0.04	TRUE	1	40		N	Y	N	Y
6	A6	FALSE	Sample 1	Target 1	UNKNOWN	FAM	TAMRA	28.4505	29.2947	2.55577								TRUE	0.04	TRUE	1	40		N	Y	N	Y
6.6 No.2 bucket water sample	A7	FALSE	Sample 1	Target 1	UNKNOWN	FAM	TAMRA	29.1701	29.2947	2.55577								TRUE	0.04	TRUE	1	40		N	Y	N	Y
8	A8	FALSE	Sample 1	Target 1	UNKNOWN	FAM	TAMRA	29.2782	29.2947	2.55577								TRUE	0.04	TRUE	1	40		N	Y	N	Y
9	A9	FALSE	Sample 1	Target 1	UNKNOWN	FAM	TAMRA	29.3192	29.2947	2.55577								TRUE	0.04	TRUE	1	40		N	Y	N	Y
6.6 No.3 bucket water sample	A10	FALSE	Sample 1	Target 1	UNKNOWN	FAM	TAMRA	31.1402	29.2947	2.55577								TRUE	0.04	TRUE	1	40		N	Y	N	Y
11	A11	FALSE	Sample 1	Target 1	UNKNOWN	FAM	TAMRA	31.565	29.2947	2.55577								TRUE	0.04	TRUE	1	40		N	Y	N	Y
12	A12	FALSE	Sample 1	Target 1	UNKNOWN	FAM	TAMRA	31.3171	29.2947	2.55577								TRUE	0.04	TRUE	1	40		N	Y	N	Y
6.7Tap water sample	B1	FALSE	Sample 1	Target 1	UNKNOWN	FAM	TAMRA	Undetermined	29.2947	2.55577								TRUE	0.04	TRUE	1	40		Y	N	Y	Y
	B2	FALSE	Sample 1	Target 1	UNKNOWN	FAM	TAMRA	Undetermined	29.2947	2.55577								TRUE	0.04	TRUE	1	40		Y	N	Y	Y
	B3	FALSE	Sample 1	Target 1	UNKNOWN	FAM	TAMRA	Undetermined	29.2947	2.55577								TRUE	0.04	TRUE	1	40		Y	N	Y	Y
6.7 No.1 bucket water sample	B4	FALSE	Sample 1	Target 1	UNKNOWN	FAM	TAMRA	28.3603	29.2947	2.55577								TRUE	0.04	TRUE	1	40		N	Y	N	Y
5	B5	FALSE	Sample 1	Target 1	UNKNOWN	FAM	TAMRA	28.1283	29.2947	2.55577								TRUE	0.04	TRUE	1	40		N	Y	N	Y
6	B6	FALSE	Sample 1	Target 1	UNKNOWN	FAM	TAMRA	28.1899	29.2947	2.55577								TRUE	0.04	TRUE	1	40		N	Y	N	Y
6.7 No.2 bucket water sample	B7	FALSE	Sample 1	Target 1	UNKNOWN	FAM	TAMRA	28.6962	29.2947	2.55577								TRUE	0.04	TRUE	1	40		N	Y	N	Y
8	B8	FALSE	Sample 1	Target 1	UNKNOWN	FAM	TAMRA	29.0626	29.2947	2.55577								TRUE	0.04	TRUE	1	40		N	Y	N	Y
9	B9	FALSE	Sample 1	Target 1	UNKNOWN	FAM	TAMRA	29.1408	29.2947	2.55577								TRUE	0.04	TRUE	1	40		N	Y	N	Y
6.7 No.3 bucket water sample	B10	FALSE	Sample 1	Target 1	UNKNOWN	FAM	TAMRA	29.2166	29.2947	2.55577								TRUE	0.04	TRUE	1	40		N	Y	N	Y
11	B11	FALSE	Sample 1	Target 1	UNKNOWN	FAM	TAMRA	29.0326	29.2947	2.55577								TRUE	0.04	TRUE	1	40		N	Y	N	Y
12	B12	FALSE	Sample 1	Target 1	UNKNOWN	FAM	TAMRA	29.0859	29.2947	2.55577								TRUE	0.04	TRUE	1	40		N	Y	N	Y
6.8Tap water sample	C1	FALSE	Sample 1	Target 1	UNKNOWN	FAM	TAMRA	Undetermined	29.2947	2.55577								TRUE	0.04	TRUE	1	40		Y	N	Y	Y
	C2	FALSE	Sample 1	Target 1	UNKNOWN	FAM	TAMRA	Undetermined	29.2947	2.55577								TRUE	0.04	TRUE	1	40		Y	N	Y	Y
	C3	FALSE	Sample 1	Target 1	UNKNOWN	FAM	TAMRA	Undetermined	29.2947	2.55577								TRUE	0.04	TRUE	1	40		Y	N	Y	Y
6.8 No.1 bucket water sample	C4	FALSE	Sample 1	Target 1	UNKNOWN	FAM	TAMRA	28.6049	29.2947	2.55577								TRUE	0.04	TRUE	1	40		N	Y	N	Y
5	C5	FALSE	Sample 1	Target 1	UNKNOWN	FAM	TAMRA	28.6729	29.2947	2.55577								TRUE	0.04	TRUE	1	40		N	Y	N	Y
6	C6	FALSE	Sample 1	Target 1	UNKNOWN	FAM	TAMRA	28.5936	29.2947	2.55577								TRUE	0.04	TRUE	1	40		N	Y	N	Y
6.8 No.2 bucket water sample	C7	FALSE	Sample 1	Target 1	UNKNOWN	FAM	TAMRA	29.1702	29.2947	2.55577								TRUE	0.04	TRUE	1	40		N	Y	N	Y
8	C8	FALSE	Sample 1	Target 1	UNKNOWN	FAM	TAMRA	29.1064	29.2947	2.55577								TRUE	0.04	TRUE	1	40		N	Y	N	Y
9	C9	FALSE	Sample 1	Target 1	UNKNOWN	FAM	TAMRA	29.1276	29.2947	2.55577								TRUE	0.04	TRUE	1	40		N	Y	N	Y
6.8 No.3 bucket water sample	C10	FALSE	Sample 1	Target 1	UNKNOWN	FAM	TAMRA	30.6245	29.2947	2.55577								TRUE	0.04	TRUE	1	40		N	Y	N	Y
11	C11	FALSE	Sample 1	Target 1	UNKNOWN	FAM	TAMRA	30.3196	29.2947	2.55577								TRUE	0.04	TRUE	1	40		N	Y	N	Y
12	C12	FALSE	Sample 1	Target 1	UNKNOWN	FAM	TAMRA	30.56	29.2947	2.55577								TRUE	0.04	TRUE	1	40		N	Y	N	Y
Put eight Asian softshell turtles in each bucket
6.9Tap water sample	D1	FALSE	Sample 1	Target 1	UNKNOWN	FAM	TAMRA	Undetermined	29.2947	2.55577								TRUE	0.04	TRUE	1	40		Y	N	Y	Y
	D2	FALSE	Sample 1	Target 1	UNKNOWN	FAM	TAMRA	Undetermined	29.2947	2.55577								TRUE	0.04	TRUE	1	40		Y	N	Y	Y
	D3	FALSE	Sample 1	Target 1	UNKNOWN	FAM	TAMRA	Undetermined	29.2947	2.55577								TRUE	0.04	TRUE	1	40		Y	N	Y	Y
6.9 No.1 bucket water sample	D4	FALSE	Sample 1	Target 1	UNKNOWN	FAM	TAMRA	26.389	29.2947	2.55577								TRUE	0.04	TRUE	1	40		N	Y	N	Y
5	D5	FALSE	Sample 1	Target 1	UNKNOWN	FAM	TAMRA	26.3501	29.2947	2.55577								TRUE	0.04	TRUE	1	40		N	Y	N	Y
6	D6	FALSE	Sample 1	Target 1	UNKNOWN	FAM	TAMRA	26.3589	29.2947	2.55577								TRUE	0.04	TRUE	1	40		N	Y	N	Y
6.9 No.2 bucket water sample	D7	FALSE	Sample 1	Target 1	UNKNOWN	FAM	TAMRA	27.0947	29.2947	2.55577								TRUE	0.04	TRUE	1	40		N	Y	N	Y
8	D8	FALSE	Sample 1	Target 1	UNKNOWN	FAM	TAMRA	27.2832	29.2947	2.55577								TRUE	0.04	TRUE	1	40		N	Y	N	Y
9	D9	FALSE	Sample 1	Target 1	UNKNOWN	FAM	TAMRA	27.0555	29.2947	2.55577								TRUE	0.04	TRUE	1	40		N	Y	N	Y
6.9 No.3 bucket water sample	D10	FALSE	Sample 1	Target 1	UNKNOWN	FAM	TAMRA	29.0113	29.2947	2.55577								TRUE	0.04	TRUE	1	40		N	Y	N	Y
11	D11	FALSE	Sample 1	Target 1	UNKNOWN	FAM	TAMRA	28.6293	29.2947	2.55577								TRUE	0.04	TRUE	1	40		N	Y	N	Y
12	D12	FALSE	Sample 1	Target 1	UNKNOWN	FAM	TAMRA	28.9889	29.2947	2.55577								TRUE	0.04	TRUE	1	40		N	Y	N	Y
6.10Tap water sample	E1	FALSE	Sample 1	Target 1	UNKNOWN	FAM	TAMRA	Undetermined	29.2947	2.55577								TRUE	0.04	TRUE	1	40		Y	N	Y	Y
	E2	FALSE	Sample 1	Target 1	UNKNOWN	FAM	TAMRA	Undetermined	29.2947	2.55577								TRUE	0.04	TRUE	1	40		Y	N	Y	Y
	E3	FALSE	Sample 1	Target 1	UNKNOWN	FAM	TAMRA	Undetermined	29.2947	2.55577								TRUE	0.04	TRUE	1	40		Y	N	Y	Y
6.10 No.1 bucket water sample	E4	FALSE	Sample 1	Target 1	UNKNOWN	FAM	TAMRA	27.2889	29.2947	2.55577								TRUE	0.04	TRUE	1	40		N	Y	N	Y
5	E5	FALSE	Sample 1	Target 1	UNKNOWN	FAM	TAMRA	27.4648	29.2947	2.55577								TRUE	0.04	TRUE	1	40		N	Y	N	Y
6	E6	FALSE	Sample 1	Target 1	UNKNOWN	FAM	TAMRA	27.3542	29.2947	2.55577								TRUE	0.04	TRUE	1	40		N	Y	N	Y
6.10 No.2 bucket water sample	E7	FALSE	Sample 1	Target 1	UNKNOWN	FAM	TAMRA	27.4042	29.2947	2.55577								TRUE	0.04	TRUE	1	40		N	Y	N	Y
8	E8	FALSE	Sample 1	Target 1	UNKNOWN	FAM	TAMRA	27.3466	29.2947	2.55577								TRUE	0.04	TRUE	1	40		N	Y	N	Y
9	E9	FALSE	Sample 1	Target 1	UNKNOWN	FAM	TAMRA	27.3936	29.2947	2.55577								TRUE	0.04	TRUE	1	40		N	Y	N	Y
6.10 No.3 bucket water sample	E10	FALSE	Sample 1	Target 1	UNKNOWN	FAM	TAMRA	26.1778	29.2947	2.55577								TRUE	0.04	TRUE	1	40		N	Y	N	Y
11	E11	FALSE	Sample 1	Target 1	UNKNOWN	FAM	TAMRA	26.1552	29.2947	2.55577								TRUE	0.04	TRUE	1	40		N	Y	N	Y
12	E12	FALSE	Sample 1	Target 1	UNKNOWN	FAM	TAMRA	26.1814	29.2947	2.55577								TRUE	0.04	TRUE	1	40		N	Y	N	Y
6.11Tap water sample	F1	FALSE	Sample 1	Target 1	UNKNOWN	FAM	TAMRA	Undetermined	29.2947	2.55577								TRUE	0.04	TRUE	1	40		Y	N	Y	Y
	F2	FALSE	Sample 1	Target 1	UNKNOWN	FAM	TAMRA	Undetermined	29.2947	2.55577								TRUE	0.04	TRUE	1	40		Y	N	Y	Y
	F3	FALSE	Sample 1	Target 1	UNKNOWN	FAM	TAMRA	Undetermined	29.2947	2.55577								TRUE	0.04	TRUE	1	40		Y	N	Y	Y
6.11 No.1 bucket water sample	F4	FALSE	Sample 1	Target 1	UNKNOWN	FAM	TAMRA	28.4155	29.2947	2.55577								TRUE	0.04	TRUE	1	40		N	Y	N	Y
5	F5	FALSE	Sample 1	Target 1	UNKNOWN	FAM	TAMRA	28.4833	29.2947	2.55577								TRUE	0.04	TRUE	1	40		N	Y	N	Y
6	F6	FALSE	Sample 1	Target 1	UNKNOWN	FAM	TAMRA	28.5961	29.2947	2.55577								TRUE	0.04	TRUE	1	40		N	Y	N	Y
6.11 No.2 bucket water sample	F7	FALSE	Sample 1	Target 1	UNKNOWN	FAM	TAMRA	28.1282	29.2947	2.55577								TRUE	0.04	TRUE	1	40		N	Y	N	Y
8	F8	FALSE	Sample 1	Target 1	UNKNOWN	FAM	TAMRA	28.2803	29.2947	2.55577								TRUE	0.04	TRUE	1	40		N	Y	N	Y
9	F9	FALSE	Sample 1	Target 1	UNKNOWN	FAM	TAMRA	28.2224	29.2947	2.55577								TRUE	0.04	TRUE	1	40		N	Y	N	Y
6.11 No.3 bucket water sample	F10	FALSE	Sample 1	Target 1	UNKNOWN	FAM	TAMRA	27.496	29.2947	2.55577								TRUE	0.04	TRUE	1	40		N	Y	N	Y
11	F11	FALSE	Sample 1	Target 1	UNKNOWN	FAM	TAMRA	27.4565	29.2947	2.55577								TRUE	0.04	TRUE	1	40		N	Y	N	Y
12	F12	FALSE	Sample 1	Target 1	UNKNOWN	FAM	TAMRA	27.2128	29.2947	2.55577								TRUE	0.04	TRUE	1	40		N	Y	N	Y
Take out the Asian softshell turtles
6.13Tap water sample	G1	FALSE	Sample 1	Target 1	UNKNOWN	FAM	TAMRA	Undetermined	29.2947	2.55577								TRUE	0.04	TRUE	1	40		Y	N	Y	Y
	G2	FALSE	Sample 1	Target 1	UNKNOWN	FAM	TAMRA	Undetermined	29.2947	2.55577								TRUE	0.04	TRUE	1	40		Y	N	Y	Y
	G3	FALSE	Sample 1	Target 1	UNKNOWN	FAM	TAMRA	Undetermined	29.2947	2.55577								TRUE	0.04	TRUE	1	40		Y	N	Y	Y
6.13 No.1 bucket water sample	G4	FALSE	Sample 1	Target 1	UNKNOWN	FAM	TAMRA	34.3935	29.2947	2.55577								TRUE	0.04	TRUE	1	40		N	Y	N	Y
5	G5	FALSE	Sample 1	Target 1	UNKNOWN	FAM	TAMRA	34.6471	29.2947	2.55577								TRUE	0.04	TRUE	1	40		N	Y	N	Y
6	G6	FALSE	Sample 1	Target 1	UNKNOWN	FAM	TAMRA	34.4837	29.2947	2.55577								TRUE	0.04	TRUE	1	40		N	Y	N	Y
6.13 No.2 bucket water sample	G7	FALSE	Sample 1	Target 1	UNKNOWN	FAM	TAMRA	34.377	29.2947	2.55577								TRUE	0.04	TRUE	1	40		N	Y	N	Y
8	G8	FALSE	Sample 1	Target 1	UNKNOWN	FAM	TAMRA	34.2865	29.2947	2.55577								TRUE	0.04	TRUE	1	40		N	Y	N	Y
9	G9	FALSE	Sample 1	Target 1	UNKNOWN	FAM	TAMRA	34.2881	29.2947	2.55577								TRUE	0.04	TRUE	1	40		N	Y	N	Y
6.13 No.3 bucket water sample	G10	FALSE	Sample 1	Target 1	UNKNOWN	FAM	TAMRA	35.6181	29.2947	2.55577								TRUE	0.04	TRUE	1	40		N	Y	N	Y
11	G11	FALSE	Sample 1	Target 1	UNKNOWN	FAM	TAMRA	35.3664	29.2947	2.55577								TRUE	0.04	TRUE	1	40		N	Y	N	Y
12	G12	FALSE	Sample 1	Target 1	UNKNOWN	FAM	TAMRA	35.417	29.2947	2.55577								TRUE	0.04	TRUE	1	40		N	Y	N	Y
6.15Tap water sample	A1	FALSE	Sample 1	Target 1	UNKNOWN	FAM	TAMRA	Undetermined	32.1881	4.5786								TRUE	0.04	TRUE	1	40		Y	N	Y	Y
	A2	FALSE	Sample 1	Target 1	UNKNOWN	FAM	TAMRA	Undetermined	32.1881	4.5786								TRUE	0.04	TRUE	1	40		Y	N	N	Y
	A3	FALSE	Sample 1	Target 1	UNKNOWN	FAM	TAMRA	Undetermined	32.1881	4.5786								TRUE	0.04	TRUE	1	40		Y	N	Y	Y
6.15 No.1 bucket water sample	A4	FALSE	Sample 1	Target 1	UNKNOWN	FAM	TAMRA	38.021	32.1881	4.5786								TRUE	0.04	TRUE	1	40		N	Y	N	Y
5	A5	FALSE	Sample 1	Target 1	UNKNOWN	FAM	TAMRA	37.7256	32.1881	4.5786								TRUE	0.04	TRUE	1	40		N	Y	N	Y
6	A6	FALSE	Sample 1	Target 1	UNKNOWN	FAM	TAMRA	38.7478	32.1881	4.5786								TRUE	0.04	TRUE	1	40		N	Y	N	Y
6.15 No.2 bucket water sample	A7	FALSE	Sample 1	Target 1	UNKNOWN	FAM	TAMRA	36.6022	32.1881	4.5786								TRUE	0.04	TRUE	1	40		N	Y	N	Y
8	A8	FALSE	Sample 1	Target 1	UNKNOWN	FAM	TAMRA	37.0321	32.1881	4.5786								TRUE	0.04	TRUE	1	40		N	Y	N	Y
9	A9	FALSE	Sample 1	Target 1	UNKNOWN	FAM	TAMRA	36.6041	32.1881	4.5786								TRUE	0.04	TRUE	1	40		N	Y	N	Y
6.15 No.3 bucket water sample	A10	FALSE	Sample 1	Target 1	UNKNOWN	FAM	TAMRA	36.8307	32.1881	4.5786								TRUE	0.04	TRUE	1	40		N	Y	N	Y
11	A11	FALSE	Sample 1	Target 1	UNKNOWN	FAM	TAMRA	37.7135	32.1881	4.5786								TRUE	0.04	TRUE	1	40		N	Y	N	Y
12	A12	FALSE	Sample 1	Target 1	UNKNOWN	FAM	TAMRA	37.4411	32.1881	4.5786								TRUE	0.04	TRUE	1	40		N	Y	N	Y
6.17Tap water sample	B1	FALSE	Sample 1	Target 1	UNKNOWN	FAM	TAMRA	Undetermined	32.1881	4.5786								TRUE	0.04	TRUE	1	40		Y	N	Y	Y
	B2	FALSE	Sample 1	Target 1	UNKNOWN	FAM	TAMRA	Undetermined	32.1881	4.5786								TRUE	0.04	TRUE	1	40		Y	N	Y	Y
	B3	FALSE	Sample 1	Target 1	UNKNOWN	FAM	TAMRA	Undetermined	32.1881	4.5786								TRUE	0.04	TRUE	1	40		Y	N	Y	Y
6.17 No.1 bucket water sample	B4	FALSE	Sample 1	Target 1	UNKNOWN	FAM	TAMRA	38.0968	32.1881	4.5786								TRUE	0.04	TRUE	1	40		N	Y	N	Y
5	B5	FALSE	Sample 1	Target 1	UNKNOWN	FAM	TAMRA	38.9602	32.1881	4.5786								TRUE	0.04	TRUE	1	40		N	Y	N	Y
6	B6	FALSE	Sample 1	Target 1	UNKNOWN	FAM	TAMRA	38.1824	32.1881	4.5786								TRUE	0.04	TRUE	1	40		N	Y	N	Y
6.17 No.2 bucket water sample	B7	FALSE	Sample 1	Target 1	UNKNOWN	FAM	TAMRA	38.0586	32.1881	4.5786								TRUE	0.04	TRUE	1	40		N	Y	N	Y
8	B8	FALSE	Sample 1	Target 1	UNKNOWN	FAM	TAMRA	38.8101	32.1881	4.5786								TRUE	0.04	TRUE	1	40		N	Y	N	Y
9	B9	FALSE	Sample 1	Target 1	UNKNOWN	FAM	TAMRA	38.2831	32.1881	4.5786								TRUE	0.04	TRUE	1	40		N	Y	N	Y
6.17 No.3 bucket water sample	B10	FALSE	Sample 1	Target 1	UNKNOWN	FAM	TAMRA	38.584	32.1881	4.5786								TRUE	0.04	TRUE	1	40		N	Y	N	Y
11	B11	FALSE	Sample 1	Target 1	UNKNOWN	FAM	TAMRA	Undetermined	32.1881	4.5786								TRUE	0.04	TRUE	1	40		N	N	N	Y
12	B12	FALSE	Sample 1	Target 1	UNKNOWN	FAM	TAMRA	38.9255	32.1881	4.5786								TRUE	0.04	TRUE	1	40		N	Y	N	Y
6.19Tap water sample	C1	FALSE	Sample 1	Target 1	UNKNOWN	FAM	TAMRA	Undetermined	32.1881	4.5786								TRUE	0.04	TRUE	1	40		Y	N	Y	Y
	C2	FALSE	Sample 1	Target 1	UNKNOWN	FAM	TAMRA	Undetermined	32.1881	4.5786								TRUE	0.04	TRUE	1	40		Y	N	Y	Y
	C3	FALSE	Sample 1	Target 1	UNKNOWN	FAM	TAMRA	Undetermined	32.1881	4.5786								TRUE	0.04	TRUE	1	40		Y	N	Y	Y
6.19 No.1 bucket water sample	C4	FALSE	Sample 1	Target 1	UNKNOWN	FAM	TAMRA	Undetermined	32.1881	4.5786								TRUE	0.04	TRUE	1	40		N	N	N	Y
5	C5	FALSE	Sample 1	Target 1	UNKNOWN	FAM	TAMRA	Undetermined	32.1881	4.5786								TRUE	0.04	TRUE	1	40		N	N	N	Y
6	C6	FALSE	Sample 1	Target 1	UNKNOWN	FAM	TAMRA	Undetermined	32.1881	4.5786								TRUE	0.04	TRUE	1	40		Y	N	Y	Y
6.19 No.2 bucket water sample	C7	FALSE	Sample 1	Target 1	UNKNOWN	FAM	TAMRA	37.902	32.1881	4.5786								TRUE	0.04	TRUE	1	40		N	Y	N	Y
8	C8	FALSE	Sample 1	Target 1	UNKNOWN	FAM	TAMRA	36.8307	32.1881	4.5786								TRUE	0.04	TRUE	1	40		N	Y	N	Y
9	C9	FALSE	Sample 1	Target 1	UNKNOWN	FAM	TAMRA	37.2621	32.1881	4.5786								TRUE	0.04	TRUE	1	40		N	Y	N	Y
6.19 No.3 bucket water sample	C10	FALSE	Sample 1	Target 1	UNKNOWN	FAM	TAMRA	39.8943	32.1881	4.5786								TRUE	0.04	TRUE	1	40		N	Y	N	Y
11	C11	FALSE	Sample 1	Target 1	UNKNOWN	FAM	TAMRA	39.0836	32.1881	4.5786								TRUE	0.04	TRUE	1	40		N	Y	N	Y
12	C12	FALSE	Sample 1	Target 1	UNKNOWN	FAM	TAMRA	39.0532	32.1881	4.5786								TRUE	0.04	TRUE	1	40		N	Y	N	Y
